# Supplementary material for: Watershed Urbanization Linked to Differences in Stream Bacterial Community Composition
Source: Front Microbiol. 2017 Aug 2;8:1452. doi: 10.3389/fmicb.2017.01452 (PMC5539594; doi:10.3389/fmicb.2017.01452)
Supplement: Supplementary file 2 [file DataSheet2.CSV]

Site	Date	Habitat	Type	DOC_mgl	TDN_mgl	hix	FI	dissolved_n_to_p	Nitrate_ugl	Ammonia_ugl	orthophosphate_ugl	DON_mgl	Discharge	Impervious_Hect	Total_Hect	temperature	spc_cond_uscm	do_concentration_mgl	pH	catchall_richness	catchall_se	faiths_phylogenetic	shannon_diversity	pc_pn_s	per_particulate_n_s	per_particulate_c_s	pc_mgl_w	pn_mgl_w	pc_pn_w	d50	d90	d75d25
F1	11/12/12	Sediment	Forested	3.2068	0.25569	34.37053348	1.459209476	0.783902237	4.81	9.306	39.82	0.2416	0.33625	0.046534	11.7	12.7	336.6	5.5	6.75	22939.9	7942.1	379.10053	11.34210335	23.05885943	0.124324659	2.458090606				16.919	1.728	0.015
F1	2/4/13	Sediment	Forested	1.75896	0.15661	18.88439088	1.465488228	0.649071101	7.12	5.857	44.212	0.0436	0.209626	0.046534	11.7	1.9	108.4	5.03	6.47	10969.5	273.1	344.94356	11.05174075	19.9899016	0.09451517	1.95660709				12.956	1.638	0.014
F2	8/12/12	Sediment	Forested	2.85163	0.05929	21.7926973	1.340035132	2.993763041	18.46	15.537	25.112	0.0253	0.0493	0.206977	4.182735	23	164.7	2.06	6.86	10510.3	348.1	316.19921	10.87887602	28.61472826	0.031675782	0.819977721				303.301	9.615	0.452
F2	2/4/13	Sediment	Forested	1.61896	0.09741	7.276595756	1.328129246	6.940610001	54.76	6.167	19.412	0.0365	0.126721	0.206977	4.182735	2.8	127.9	8.77	6.8	17812.3	1862.2	347.46435	11.00751657	29.09434213	0.016155562	0.407059944				309.809	9.748	0.436
F3	8/12/12	Sediment	Forested	1.99413	0.154	5.485473562	1.401546588	7.450123544	88.96	48.537	40.812	0.0165	0.263	0.143613	6.97	21.8	46.7	5.8	6.95	11788.4	1492	315.45701	10.3782846	21.7687895	0.006539181	0.121085636				250.18	2.055	0.021
F3	11/12/12	Sediment	Forested	1.9603	0.24293	12.20948643	1.408854389	1.358251255	15.665	8.43	39.229	0.2188	0.712	0.143613	6.97	13.1	220	8.48	6.63	12626.8	1223.1	318.09325	10.25092916	25.96705604	0.005440183	0.123054684				268.125	2.728	0.042
F4	11/12/12	Sediment	Forested	4.4438	0.19577	99.5381969	1.352181029	0.83533801	3.895	2.5	16.929	0.1894	0.449221	0	2.855	13.1	46.9	10.58	6.68	12013.7	489.9	322.57521	10.87501358	22.40533222	0.009634372	0.185619765				16.481	1.719	0.015
F4	2/4/13	Sediment	Forested	2.54096	0.07201	21.36595094	1.362700356	1.677816299	4.44	12.337	22.112	0.0552	0.370942	0	2.855	4.7	55.4	11.26	6.62	9949.9	283.7	304.32669	10.95227748	25.6602655	0.038279571	0.84550396				8.444	1.503	0.116
F5	8/12/12	Sediment	Forested	5.12313	0.3064	16.16618096	1.275104737	24.94794063	84.76	106.037	16.912	0.1156	0.04875	0.05602	2.7775	23.9	71.2	1.28	7.55	9099.9	233.3	295.40727	10.57804935	30.85644549	0.051058878	1.360606226				24.754	1.864	0.017
F5	11/12/12	Sediment	Forested	3.3628	0.2224	52.87746854	1.386653801	8.350912714	26.575	2.5	7.699	0.1933	0.2061167	0.05602	2.7775	13.6	63.2	8.05	6.16	11476.5	445.9	306.96888	10.67915146	30.65609217	0.025998796	0.683001437				18.309	1.755	0.015
F5	2/4/13	Sediment	Forested	2.23896	0.25781	15.76250621	1.365793256	0.92434381	2.5	5.447	19.012	0.0499	0.0516636	0.05602	2.7775	5.7	50.6	10.56	6.49	9644.5	221	312.98273	10.89357512	32.9110481	0.049617306	1.40029876				20.636	1.798	0.016
F6	8/12/12	Sediment	Forested	2.40663	0.1322	28.28348552	1.380112096	4.132107757	70.96	27.537	52.712	0.0337	0.7151	0.36635	21.3775	21.9	62.4	3.72	7.57	10719.4	435.7	345.70975	11.0242832	26.60629827	0.012657113	0.278541514				274.696	2.43	0.009
F6	11/12/12	Sediment	Forested	2.2783	0.1713	97.279217	1.422373547	0.815518186	13.553	2.5	43.529	0.1552	2.3275	0.36635	21.3775	12.8	187.6	10.64	7.06	11858.2	1487.8	318.35264	10.56107836	22.33522228	0.008784771	0.165674123				265.446	2.311	0.015
F6	2/4/13	Sediment	Forested	1.37596	0.18481	17.15879051	1.388482432	3.759624104	67.26	9.437	45.112	0.1081	1.8538	0.36635	21.3775	3.9	176.6	11.46	6.81	13735.4	632	329.38105	10.66141417	25.32883009	0.021132637	0.459465021				22.248	1.825	0.016
F7	8/12/12	Sediment	Forested	3.76313	0.4253	10.94398331	1.322170048	12.41755079	231.16	64.837	52.712	0.1293	0.0471	0.332641	16.5075	23.9	78.1	2.25	7.13	10018.3	389.3	330.81338	10.81829065	21.4494769	0.005501518	0.101145667				269.044	2.478	0.019
F7	11/12/12	Sediment	Forested	3.6013	0.2924	118.7191944	1.367118178	4.553411224	58.775	12.53	34.629	0.2211	1.2948	0.332641	16.5075	13.1	148.9	9.7	6.75	4766	10766.8	312.48542	10.53476282	21.72019845	0.004613319	0.085322116				269.15	2.427	0.017
F7	2/4/13	Sediment	Forested	1.98796	0.21051	18.56170114	1.377383133	9.814767033	123.66	22.637	32.962	0.0642	1.89494	0.332641	16.5075	4.5	161.5	9.44	6.58	10939.1	378.7	320.35126	10.88382157	20.42692902	0.010654118	0.186643274				268.546	2.47	0.019
U1	8/12/12	Sediment	Urbanized	1.71813	0.37085	10.45390489	1.598158529	90.32359233	186.16	148.037	8.182	0.0367	0.06175	0.673586	1.53	23.9	352.5	2.9	6.85	10568.8	1135.7	291.00978	9.799186064	19.16916843	0.006997296	0.114610817				308.061	3.437	0.011
U1	11/12/12	Sediment	Urbanized	1.8883	0.8241	13.14184358	1.638024192	178.7683215	432.675	141.23	7.099	0.2502	0.823	0.673586	1.53	14.2	331	7.37	6.44	11517.7	510.3	342.65728	10.74458166	21.46104619	0.012489997	0.230089653				275.127	2.512	0.017
U1	2/4/13	Sediment	Urbanized	1.16496	1.31411	21.55245765	1.585277968	431.0850414	746.115	185.88	4.781	0.3821	0.4588	0.673586	1.53	4.8	202	10.49	6.69	10519.5	258.9	346.91672	10.86927751	22.61162331	0.101934844	1.963097826				22.654	1.831	0.016
U2	8/12/12	Sediment	Urbanized	2.47306	0.31041	6.067120167	1.56734177	17.1956629	22.41	139.037	20.762	0.149	0.189	1.876748	7.707713	23.2	293.1	1.62	7.02	10326.4	253	353.69617	11.10919724	15.20526025	0.01513003	0.196425075				2058.847	261.369	0.23
U2	2/4/13	Sediment	Urbanized	1.55796	0.63471	11.45693131	1.551247516	59.41874734	377.16	82.637	17.112	0.1749	0.759866	1.876748	7.707713	5.2	89.2	10.26	6.33	4098.2	55.1	213.89592	9.654152011	11.44981785	0.012710445	0.124793455				2055.853	262.336	0.23
U3	11/12/12	Sediment	Urbanized	1.2473	0.33439	7.616966249	1.580359385	26.98035402	79.175	26.23	8.639	0.229	0.76725	0.471142	4.6925	15.7	88.6	6.64	6.63	12831.8	309.8	389.55836	11.33050349	25.00819269	0.01	0.15				1231.88	260.916	0.139
U3	2/4/13	Sediment	Urbanized	1.00426	0.41901	4.420633853	1.565113287	28.99049703	251.16	28.237	21.312	0.1396	0.804901	0.471142	4.6925	6.1	127.2	10.52	6.47	11027.4	543.6	323.22489	10.76029042	23.55694006	0.010552011	0.213150619				548.793	6.41	0.131
U4	8/12/12	Sediment	Urbanized	2.58313	0.15445	11.26541734	1.480854168	14.805226	64.66	49.237	17.012	0.0406	1.2806	6.628858	27.510957	25	535	2.1	7.13	8477.2	257.6	323.69483	10.77298526	16.32659212	0.004137018	0.057918253				1149.84	269.006	0.238
U4	11/12/12	Sediment	Urbanized	2.8198	0.37885	9.174506241	1.526818297	17.50357215	91.175	61.03	19.229	0.2266	6.19725	6.628858	27.510957	13.9	523.1	8.18	6.74	8369.1	217.7	289.85526	10.01982469	21.96315369	0.003214484	0.060678958				1424.71	260.115	0.181
U4	2/4/13	Sediment	Urbanized	1.89496	0.55911	9.231232831	1.494600558	44.43500423	308.16	110.037	20.812	0.1409	3.77678	6.628858	27.510957	4.3	596.7	12.14	6.65	8877.8	213.8	311.6636	9.854498069	33.09466862	0.004195675	0.130009908				2023.769	255.289	0.139
F1	1/31/12	Water	Forested	1.32115	0.06861	3.953387577	1.468420767	12.62417224	55.675	8.43	11.229	0.0045	1.7481	0.046534	11.7	6.4	311.3	4.15	7.38	17022.9	869.4	477.34973	11.50152445				0.88333	0.07083	14.54301
F1	4/23/12	Water	Forested	1.92385	0.07539	28.45681912	1.436197441	0.560600109	2.5	8.505	43.411	0.0644	0.47935	0.046534	11.7	11.8	296.3	4.89	7.39	15261.8	354	516.03491	11.64419623				0.85417	0.06667	14.94175
F1	11/12/12	Water	Forested	3.2068	0.25569	34.37053348	1.459209476	0.783902237	4.81	9.306	39.82	0.2416	0.33625	0.046534	11.7	12.7	336.6	5.5	6.75	13606.3	272.8	451.14051	10.30183634				0.86458	0.05042	19.99863
F1	2/4/13	Water	Forested	1.75896	0.15661	18.88439088	1.465488228	0.649071101	7.12	5.857	44.212	0.0436	0.209626	0.046534	11.7	1.9	108.4	5.03	6.47	13907.1	345	487.84801	11.39633448				0.28333	0.01188	27.82477
F2	1/31/12	Water	Forested	1.32115	0.06861	12.42685582	1.346288596	12.62417224	55.675	8.43	11.229	0.0045	0.8595	0.206977	4.182735	5.8	115.3	5.09	7.28	16691.9	808.7	457.65775	11.00140759				0.1375	0.01296	12.37033
F2	4/23/12	Water	Forested	2.26785	0.13408	32.89079493	1.310835773	11.09725904	58.828	16.675	15.045	0.0586	0.7309	0.206977	4.182735	11.2	119.6	5.31	7.12	9881.5	165.5	414.59623	10.64726568				1.02083	0.11667	10.20412
F2	8/12/12	Water	Forested	2.85163	0.05929	21.7926973	1.340035132	2.993763041	18.46	15.537	25.112	0.0253	0.0493	0.206977	4.182735	23	164.7	2.06	6.86	10758.7	645.4	369.19126	10.76924669				0.33333	0.01667	23.3237
F2	11/12/12	Water	Forested	2.4293	0.15654	4.096192092	1.37343488	1.819829265	4.445	2.5	8.439	0.1496	0.42575	0.206977	4.182735	13.5	167.2	6.08	6.22	4653	77.1	252.34586	8.439186664				0.61667	0.02917	24.65649
F2	2/4/13	Water	Forested	1.61896	0.09741	7.276595756	1.328129246	6.940610001	54.76	6.167	19.412	0.0365	0.126721	0.206977	4.182735	2.8	127.9	8.77	6.8	9377.1	138.9	390.75404	10.86136469				0.79167	0.04583	20.1432
F3	1/31/12	Water	Forested	1.54215	0.12438	10.7264038	1.423320153	12.62417224	55.675	8.43	11.229	0.0603	0.6325	0.143613	6.97	6.1	194.4	5.52	6.17	15916	677	399.21655	10.81742856				0.91667	0.05417	19.73544
F3	4/23/12	Water	Forested	1.83085	0.15592	9.126863843	1.408390965	2.359043628	2.5	34.637	34.812	0.1188	0.7855	0.143613	6.97	12	144.4	5.66	7.19	9836.7	135.8	425.02824	11.21812178				0.99996	0.07083	16.4631
F3	8/12/12	Water	Forested	1.99413	0.154	5.485473562	1.401546588	7.450123544	88.96	48.537	40.812	0.0165	0.263	0.143613	6.97	21.8	46.7	5.8	6.95	11350.9	279.7	416.68138	11.17028031				0.89583	0.08292	12.59949
F3	11/12/12	Water	Forested	1.9603	0.24293	12.20948643	1.408854389	1.358251255	15.665	8.43	39.229	0.2188	0.712	0.143613	6.97	13.1	220	8.48	6.63	4121	7603.3	321.15999	9.694090218				0.09167	0.00833	12.82804
F3	2/4/13	Water	Forested	1.25246	0.24736	11.67627302	1.403087995	7.779549943	118.16	39.137	44.712	0.0901	0.519227	0.143613	6.97	4.6	86	9.14	6.77	15456.8	481.6	452.58102	11.04970359				0.10008	0.00417	28.01177
F4	1/31/12	Water	Forested	1.20965	0.14423	18.94081971	1.304753611	5.522422695	86.958	22.833	43.964	0.0344	0.205	0	2.855	7.4	54.7	4.44	7.11	19389.5	2065.8	401.32055	11.2211122				1.17917	0.075	18.33502
F4	4/23/12	Water	Forested	3.41585	0.12687	14.14471657	1.304400442	9.24103402	29.06	21.137	12.012	0.0767	0.12155	0	2.855	13.5	43.7	2.79	7.23	13398	308.9	445.73632	11.085015				2.03333	0.33333	7.11373
F4	11/12/12	Water	Forested	4.4438	0.19577	99.5381969	1.352181029	0.83533801	3.895	2.5	16.929	0.1894	0.449221	0	2.855	13.1	46.9	10.58	6.68	17268.1	1264.8	325.2789	8.759387008				0.64583	0.0625	12.05058
F4	2/4/13	Water	Forested	2.54096	0.07201	21.36595094	1.362700356	1.677816299	4.44	12.337	22.112	0.0552	0.370942	0	2.855	4.7	55.4	11.26	6.62	13059	459.3	358.02032	10.74423908				0.74583	0.05208	16.69977
F5	1/31/12	Water	Forested	2.18769	0.26656	7.464715733	1.306138999	13.74367215	15.215	33.63	7.859	0.1177	0.24025	0.05602	2.7775	8.6	53	5.67	6.39	11569.5	261.4	387.8621	10.80806522				0.85833	0.04583	21.83947
F5	8/12/12	Water	Forested	5.12313	0.3064	16.16618096	1.275104737	24.94794063	84.76	106.037	16.912	0.1156	0.04875	0.05602	2.7775	23.9	71.2	1.28	7.55	10477.2	294.7	328.13841	10.06667626				0.24167	0.01215	23.18777
F5	11/12/12	Water	Forested	3.3628	0.2224	52.87746854	1.386653801	8.350912714	26.575	2.5	7.699	0.1933	0.2061167	0.05602	2.7775	13.6	63.2	8.05	6.16	13374.2	2225	276.75769	8.890153047				2.48958	0.14792	19.62805
F5	2/4/13	Water	Forested	2.23896	0.25781	15.76250621	1.365793256	0.92434381	2.5	5.447	19.012	0.0499	0.0516636	0.05602	2.7775	5.7	50.6	10.56	6.49	10937.7	217.2	383.13342	10.9178488				1.58125	0.08958	20.58452
F6	1/31/12	Water	Forested	1.59569	0.18341	16.00941974	1.423619841	4.449282259	79.858	14.433	46.864	0.0891	2.963	0.36635	21.3775	7.7	168	2.41	7.29	16474.1	357.3	482.94641	11.21380679				0.74583	0.04583	18.97701
F6	8/12/12	Water	Forested	2.40663	0.1322	28.28348552	1.380112096	4.132107757	70.96	27.537	52.712	0.0337	0.7151	0.36635	21.3775	21.9	62.4	3.72	7.57	13048.9	379	402.69005	10.86625004				0.85042	0.1125	8.8155
F6	11/12/12	Water	Forested	2.2783	0.1713	97.279217	1.422373547	0.815518186	13.553	2.5	43.529	0.1552	2.3275	0.36635	21.3775	12.8	187.6	10.64	7.06	8416.9	208.7	318.73897	9.660209084				0.8375	0.05083	19.21338
F6	2/4/13	Water	Forested	1.37596	0.18481	17.15879051	1.388482432	3.759624104	67.26	9.437	45.112	0.1081	1.8538	0.36635	21.3775	3.9	176.6	11.46	6.81	5634	10930.6	409.96451	10.72030605				0.74583	0.04583	18.97701
F7	1/31/12	Water	Forested	1.88119	0.32294	4.709127934	1.382982669	19.20746533	207.258	21.733	26.364	0.0939	1.375875	0.332641	16.5075	8.7	158	5.2	7.14	13383.9	264	439.69311	11.20860107				0.99643	0.07143	16.26828
F7	8/12/12	Water	Forested	3.76313	0.4253	10.94398331	1.322170048	12.41755079	231.16	64.837	52.712	0.1293	0.0471	0.332641	16.5075	23.9	78.1	2.25	7.13	19929	1012.4	501.83403	11.40603111				0.51667	0.0375	16.06744
F7	11/12/12	Water	Forested	3.6013	0.2924	118.7191944	1.367118178	4.553411224	58.775	12.53	34.629	0.2211	1.2948	0.332641	16.5075	13.1	148.9	9.7	6.75	8161	222.6	298.35725	8.587783267				0.35833	0.025	16.7156
F7	2/4/13	Water	Forested	1.98796	0.21051	18.56170114	1.377383133	9.814767033	123.66	22.637	32.962	0.0642	1.89494	0.332641	16.5075	4.5	161.5	9.44	6.58	19931.7	1821.9	463.71843	11.1298628				1.1625	0.08333	16.26828
U1	1/31/12	Water	Urbanized	1.94819	0.15266	6.642515512	1.585673352	520.3224805	778.258	201.432	4.164	-0.827	0.2075	0.673586	1.53	5.2	188	6.87	6.64	16651.4	506.7	472.05965	10.71696741				0.90417	0.0625	16.87081
U1	4/23/12	Water	Urbanized	1.83185	0.82595	5.051216884	1.574687339	116.037139	443.16	163.537	11.562	0.2193	0.1224	0.673586	1.53	14.9	288.2	3.68	6.91	11866.9	196.6	448.61262	10.66944656				1.86667	0.16667	13.06127
U1	8/12/12	Water	Urbanized	1.71813	0.37085	10.45390489	1.598158529	90.32359233	186.16	148.037	8.182	0.0367	0.06175	0.673586	1.53	23.9	352.5	2.9	6.85	11573.9	278	397.32318	9.920304379				0.43125	0.02521	19.95044
U1	11/12/12	Water	Urbanized	1.8883	0.8241	13.14184358	1.638024192	178.7683215	432.675	141.23	7.099	0.2502	0.823	0.673586	1.53	14.2	331	7.37	6.44	12401.8	445.1	349.04776	9.352764204				0.19583	0.0125	18.27023
U1	2/4/13	Water	Urbanized	1.16496	1.31411	21.55245765	1.585277968	431.0850414	746.115	185.88	4.781	0.3821	0.4588	0.673586	1.53	4.8	202	10.49	6.69	17978.6	745.1	436.48703	9.999786863				0.04815	0.0037	15.16041
U2	1/31/12	Water	Urbanized	1.44669	1.31009	7.76872761	1.612956458	498.1999429	812.675	221.23	4.589	0.2762	1.0325	1.876748	7.707713	10.8	259.7	7.03	6.58	15424.9	344.3	487.62605	11.16202621				0.21667	0.01667	15.16041
U2	4/23/12	Water	Urbanized	2.12685	0.57915	12.39943443	1.569888565	69.80354346	316.16	75.637	12.412	0.1874	0.299125	1.876748	7.707713	17.5	252	3.1	6.53	16385.6	855.3	436.71933	9.78002351				0.95417	0.05833	19.07546
U2	8/12/12	Water	Urbanized	2.47306	0.31041	6.067120167	1.56734177	17.1956629	22.41	139.037	20.762	0.149	0.189	1.876748	7.707713	23.2	293.1	1.62	7.02	10440.1	255.9	377.63435	9.90224948				0.37917	0.02492	17.74333
U2	11/12/12	Water	Urbanized	2.6088	0.40615	11.591777	1.583758437	34.60035139	58.175	63.23	7.759	0.2847	0.550225	1.876748	7.707713	14.4	284	7.61	6.27	17685.2	1740	405.74398	9.885321987				0.1375	0.01242	12.91413
U2	2/4/13	Water	Urbanized	1.55796	0.63471	11.45693131	1.551247516	59.41874734	377.16	82.637	17.112	0.1749	0.759866	1.876748	7.707713	5.2	89.2	10.26	6.33	4929	8046.8	371.80956	10.55510644				0.43125	0.0255	19.72225
U3	1/31/12	Water	Urbanized	1.52319	0.76979	9.612010858	1.575191642	141.6899735	440.675	112.23	8.629	0.2169	2.749	0.471142	4.6925	6.4	108.2	7.84	6.81	12505.7	361.4	373.88595	9.415748717				0.56667	0.08333	7.93006
U3	4/23/12	Water	Urbanized	1.56885	0.15749	4.122590586	1.535065978	18.38642489	44.86	45.037	10.812	0.0676	0.6605	0.471142	4.6925	15.1	104.6	12.13	6.86	7076.8	349	226.46427	6.883028159				0.97083	0.04167	27.17211
U3	8/12/12	Water	Urbanized	1.55013	0.0788	2.747122191	1.529093021	6.46323791	36.26	29.537	22.512	0.013	0.46625	0.471142	4.6925	24.8	106.8	9.92	7.39	9108.7	225.3	361.36511	9.924912605				0.1125	0.00417	31.487
U3	2/4/13	Water	Urbanized	1.00426	0.41901	4.420633853	1.565113287	28.99049703	251.16	28.237	21.312	0.1396	0.804901	0.471142	4.6925	6.1	127.2	10.52	6.47	10376.3	190.7	390.76312	9.926602416				0.2875	0.37446	0.89537
U4	1/31/12	Water	Urbanized	2.03119	0.55214	10.66877575	1.522481014	75.18856409	293.675	74.53	10.829	0.1839	4.605	6.628858	27.510957	5.9	597.2	6.84	6.55	10567	165.4	415.3485	10.17343378				0.37083	0.04583	9.4355
U4	4/23/12	Water	Urbanized	2.39385	0.43695	13.09410537	1.481045689	84.95527596	306.16	74.637	9.912	0.0562	1.8675	6.628858	27.510957	16	472.4	2.67	9.18	5047	10504.9	397.95562	9.738425908				0.23967	0.01333	20.96218
U4	8/12/12	Water	Urbanized	2.58313	0.15445	11.26541734	1.480854168	14.805226	64.66	49.237	17.012	0.0406	1.2806	6.628858	27.510957	25	535	2.1	7.13	10073.5	205.8	403.48627	10.56480202				0.60083	0.05083	13.78393
U4	11/12/12	Water	Urbanized	2.8198	0.37885	9.174506241	1.526818297	17.50357215	91.175	61.03	19.229	0.2266	6.19725	6.628858	27.510957	13.9	523.1	8.18	6.74	7594	179.5	302.65719	8.682560151				0.54583	0.01667	38.19256
U4	2/4/13	Water	Urbanized	1.89496	0.55911	9.231232831	1.494600558	44.43500423	308.16	110.037	20.812	0.1409	3.77678	6.628858	27.510957	4.3	596.7	12.14	6.65	1962	4822.4	189.14228	6.326852337				0.58003	0.05013	13.49255
