# Supplementary material for: Watershed Urbanization Linked to Differences in Stream Bacterial Community Composition
Source: Front Microbiol. 2017 Aug 2;8:1452. doi: 10.3389/fmicb.2017.01452 (PMC5539594; doi:10.3389/fmicb.2017.01452)
Supplement: Supplementary file 3 [file DataSheet3.ZIP]

Archive with 2 entries (2 files):
- forested_network.graphml
- urban_network.graphml
