# Supplementary material for: Watershed Urbanization Linked to Differences in Stream Bacterial Community Composition
Source: Front Microbiol. 2017 Aug 2;8:1452. doi: 10.3389/fmicb.2017.01452 (PMC5539594; doi:10.3389/fmicb.2017.01452)
Supplement: Supplementary file 3 [file DataSheet3.ZIP › forested_network.graphml]

<?xml version="1.0" encoding="UTF-8"?>
<graphml xmlns="http://graphml.graphdrawing.org/xmlns">
<key attr.name="label" attr.type="string" for="node" id="label"/>
<key attr.name="Edge Label" attr.type="string" for="edge" id="edgelabel"/>
<key attr.name="weight" attr.type="double" for="edge" id="weight"/>
<key attr.name="Edge Id" attr.type="string" for="edge" id="edgeid"/>
<key attr.name="r" attr.type="int" for="node" id="r"/>
<key attr.name="g" attr.type="int" for="node" id="g"/>
<key attr.name="b" attr.type="int" for="node" id="b"/>
<key attr.name="x" attr.type="float" for="node" id="x"/>
<key attr.name="y" attr.type="float" for="node" id="y"/>
<key attr.name="size" attr.type="float" for="node" id="size"/>
<key attr.name="mean_seq" attr.type="float" for="node" id="att6"/>
<key attr.name="colz" attr.type="string" for="node" id="att4"/>
<key attr.name="BET" attr.type="float" for="node" id="att3"/>
<key attr.name="labels" attr.type="string" for="node" id="att1"/>
<key attr.name="mean_seq_log2" attr.type="float" for="node" id="att7"/>
<key attr.name="DEG" attr.type="float" for="node" id="att2"/>
<key attr.name="toplabs" attr.type="string" for="node" id="att5"/>
<key attr.name="inttype" attr.type="string" for="edge" id="att1"/>
<graph edgedefault="undirected">
<node id="105">
<data key="label">1</data>
<data key="att6">1119.8334</data>
<data key="att4">#ABDDA4</data>
<data key="att3">2.0263424E-4</data>
<data key="att1">OTU-1</data>
<data key="att7">10.129068</data>
<data key="att2">3.0</data>
<data key="att5">OTU-1</data>
<data key="size">100.0</data>
<data key="r">171</data>
<data key="g">221</data>
<data key="b">164</data>
<data key="x">881.0777</data>
<data key="y">-497.06903</data>
</node>
<node id="16">
<data key="label">8</data>
<data key="att6">330.47778</data>
<data key="att4">#FDAE61</data>
<data key="att3">0.055927053</data>
<data key="att1">OTU-8</data>
<data key="att7">8.368409</data>
<data key="att2">3.0</data>
<data key="att5">OTU-8</data>
<data key="size">84.22479</data>
<data key="r">253</data>
<data key="g">174</data>
<data key="b">97</data>
<data key="x">679.2905</data>
<data key="y">304.43515</data>
</node>
<node id="132">
<data key="label">5</data>
<data key="att6">438.93332</data>
<data key="att4">#FDAE61</data>
<data key="att3">0.0</data>
<data key="att1">OTU-5</data>
<data key="att7">8.777858</data>
<data key="att2">3.0</data>
<data key="att5">OTU-5</data>
<data key="size">87.89338</data>
<data key="r">253</data>
<data key="g">174</data>
<data key="b">97</data>
<data key="x">-282.81778</data>
<data key="y">-990.01276</data>
</node>
<node id="110">
<data key="label">12</data>
<data key="att6">351.73334</data>
<data key="att4">#D3D3D3</data>
<data key="att3">0.0</data>
<data key="att1">OTU-12</data>
<data key="att7">8.458339</data>
<data key="att2">1.0</data>
<data key="att5">OTU-12</data>
<data key="size">85.03054</data>
<data key="r">211</data>
<data key="g">211</data>
<data key="b">211</data>
<data key="x">174.52634</data>
<data key="y">992.3504</data>
</node>
<node id="2">
<data key="label">11</data>
<data key="att6">309.28888</data>
<data key="att4">#ABDDA4</data>
<data key="att3">0.2840932</data>
<data key="att1">OTU-11</data>
<data key="att7">8.272811</data>
<data key="att2">3.0</data>
<data key="att5">OTU-11</data>
<data key="size">83.36824</data>
<data key="r">171</data>
<data key="g">221</data>
<data key="b">164</data>
<data key="x">539.9504</data>
<data key="y">414.7405</data>
</node>
<node id="10">
<data key="label">9</data>
<data key="att6">207.93333</data>
<data key="att4">#5E4FA2</data>
<data key="att3">0.09655522</data>
<data key="att1">OTU-9</data>
<data key="att7">7.6999774</data>
<data key="att2">7.0</data>
<data key="att5">OTU-9</data>
<data key="size">78.23575</data>
<data key="r">94</data>
<data key="g">79</data>
<data key="b">162</data>
<data key="x">693.0567</data>
<data key="y">490.1208</data>
</node>
<node id="43">
<data key="label">1898</data>
<data key="att6">47.144444</data>
<data key="att4">#ABDDA4</data>
<data key="att3">0.021073962</data>
<data key="att1">OTU-1898</data>
<data key="att7">5.5590158</data>
<data key="att2">4.0</data>
<data key="att5">OTU-1898</data>
<data key="size">59.05309</data>
<data key="r">171</data>
<data key="g">221</data>
<data key="b">164</data>
<data key="x">840.8614</data>
<data key="y">-160.18082</data>
</node>
<node id="66">
<data key="label">41</data>
<data key="att6">129.7111</data>
<data key="att4">#3288BD</data>
<data key="att3">0.012643346</data>
<data key="att1">OTU-41</data>
<data key="att7">7.0191584</data>
<data key="att2">5.0</data>
<data key="att5">OTU-41</data>
<data key="size">72.13573</data>
<data key="r">50</data>
<data key="g">136</data>
<data key="b">189</data>
<data key="x">-715.78186</data>
<data key="y">52.458054</data>
</node>
<node id="3">
<data key="label">71884</data>
<data key="att6">238.45555</data>
<data key="att4">#ABDDA4</data>
<data key="att3">0.2135765</data>
<data key="att1">OTU-71884</data>
<data key="att7">7.8975763</data>
<data key="att2">2.0</data>
<data key="att5">OTU-71884</data>
<data key="size">80.0062</data>
<data key="r">171</data>
<data key="g">221</data>
<data key="b">164</data>
<data key="x">725.57074</data>
<data key="y">-34.41421</data>
</node>
<node id="80">
<data key="label">70675</data>
<data key="att6">137.33333</data>
<data key="att4">#ABDDA4</data>
<data key="att3">0.0066002137</data>
<data key="att1">OTU-70675</data>
<data key="att7">7.101538</data>
<data key="att2">8.0</data>
<data key="att5">OTU-70675</data>
<data key="size">72.87383</data>
<data key="r">171</data>
<data key="g">221</data>
<data key="b">164</data>
<data key="x">-459.80905</data>
<data key="y">-902.8085</data>
</node>
<node id="103">
<data key="label">27234</data>
<data key="att6">102.96667</data>
<data key="att4">#5E4FA2</data>
<data key="att3">7.1330066E-4</data>
<data key="att1">OTU-27234</data>
<data key="att7">6.6860337</data>
<data key="att2">2.0</data>
<data key="att5">OTU-27234</data>
<data key="size">69.150986</data>
<data key="r">94</data>
<data key="g">79</data>
<data key="b">162</data>
<data key="x">276.43213</data>
<data key="y">-969.50665</data>
</node>
<node id="61">
<data key="label">31</data>
<data key="att6">321.16666</data>
<data key="att4">#F46D43</data>
<data key="att3">0.014184397</data>
<data key="att1">OTU-31</data>
<data key="att7">8.327178</data>
<data key="att2">4.0</data>
<data key="att5">OTU-31</data>
<data key="size">83.85536</data>
<data key="r">244</data>
<data key="g">109</data>
<data key="b">67</data>
<data key="x">818.528</data>
<data key="y">380.29138</data>
</node>
<node id="8">
<data key="label">10</data>
<data key="att6">352.0</data>
<data key="att4">#F46D43</data>
<data key="att3">0.11048296</data>
<data key="att1">OTU-10</data>
<data key="att7">8.459432</data>
<data key="att2">17.0</data>
<data key="att5">OTU-10</data>
<data key="size">85.04033</data>
<data key="r">244</data>
<data key="g">109</data>
<data key="b">67</data>
<data key="x">-249.88133</data>
<data key="y">490.02435</data>
</node>
<node id="74">
<data key="label">70205</data>
<data key="att6">168.57777</data>
<data key="att4">#FDAE61</data>
<data key="att3">0.009413963</data>
<data key="att1">OTU-70205</data>
<data key="att7">7.3972707</data>
<data key="att2">6.0</data>
<data key="att5">OTU-70205</data>
<data key="size">75.523544</data>
<data key="r">253</data>
<data key="g">174</data>
<data key="b">97</data>
<data key="x">-170.43292</data>
<data key="y">-876.33624</data>
</node>
<node id="19">
<data key="label">55365</data>
<data key="att6">101.46667</data>
<data key="att4">#ABDDA4</data>
<data key="att3">0.05098676</data>
<data key="att1">OTU-55365</data>
<data key="att7">6.664862</data>
<data key="att2">6.0</data>
<data key="att5">OTU-55365</data>
<data key="size">68.96129</data>
<data key="r">171</data>
<data key="g">221</data>
<data key="b">164</data>
<data key="x">318.79306</data>
<data key="y">-792.2863</data>
</node>
<node id="28">
<data key="label">26</data>
<data key="att6">59.177776</data>
<data key="att4">#F46D43</data>
<data key="att3">0.034650456</data>
<data key="att1">OTU-26</data>
<data key="att7">5.8869834</data>
<data key="att2">4.0</data>
<data key="att5">OTU-26</data>
<data key="size">61.991627</data>
<data key="r">244</data>
<data key="g">109</data>
<data key="b">67</data>
<data key="x">789.2088</data>
<data key="y">-331.60672</data>
</node>
<node id="47">
<data key="label">113</data>
<data key="att6">57.244446</data>
<data key="att4">#5E4FA2</data>
<data key="att3">0.019840794</data>
<data key="att1">OTU-113</data>
<data key="att7">5.8390636</data>
<data key="att2">12.0</data>
<data key="att5">OTU-113</data>
<data key="size">61.56227</data>
<data key="r">94</data>
<data key="g">79</data>
<data key="b">162</data>
<data key="x">-461.87695</data>
<data key="y">-715.18164</data>
</node>
<node id="44">
<data key="label">34</data>
<data key="att6">107.37778</data>
<data key="att4">#ABDDA4</data>
<data key="att3">0.020926025</data>
<data key="att1">OTU-34</data>
<data key="att7">6.7465515</data>
<data key="att2">12.0</data>
<data key="att5">OTU-34</data>
<data key="size">69.69321</data>
<data key="r">171</data>
<data key="g">221</data>
<data key="b">164</data>
<data key="x">-411.9599</data>
<data key="y">-528.0121</data>
</node>
<node id="124">
<data key="label">31894</data>
<data key="att6">59.58889</data>
<data key="att4">#5E4FA2</data>
<data key="att3">0.0</data>
<data key="att1">OTU-31894</data>
<data key="att7">5.8969717</data>
<data key="att2">1.0</data>
<data key="att5">OTU-31894</data>
<data key="size">62.081116</data>
<data key="r">94</data>
<data key="g">79</data>
<data key="b">162</data>
<data key="x">645.13074</data>
<data key="y">787.79126</data>
</node>
<node id="107">
<data key="label">32248</data>
<data key="att6">132.75555</data>
<data key="att4">#ABDDA4</data>
<data key="att3">8.2947E-5</data>
<data key="att1">OTU-32248</data>
<data key="att7">7.0526285</data>
<data key="att2">7.0</data>
<data key="att5">OTU-32248</data>
<data key="size">72.43561</data>
<data key="r">171</data>
<data key="g">221</data>
<data key="b">164</data>
<data key="x">-714.2706</data>
<data key="y">-700.7689</data>
</node>
<node id="35">
<data key="label">56</data>
<data key="att6">132.65555</data>
<data key="att4">#51361F</data>
<data key="att3">0.026864447</data>
<data key="att1">OTU-56</data>
<data key="att7">7.0515413</data>
<data key="att2">20.0</data>
<data key="att5">OTU-56</data>
<data key="size">72.42587</data>
<data key="r">81</data>
<data key="g">54</data>
<data key="b">31</data>
<data key="x">-119.50329</data>
<data key="y">-195.31448</data>
</node>
<node id="23">
<data key="label">57</data>
<data key="att6">86.78889</data>
<data key="att4">#D3D3D3</data>
<data key="att3">0.04038079</data>
<data key="att1">OTU-57</data>
<data key="att7">6.4394383</data>
<data key="att2">10.0</data>
<data key="att5">OTU-57</data>
<data key="size">66.94153</data>
<data key="r">211</data>
<data key="g">211</data>
<data key="b">211</data>
<data key="x">-588.90424</data>
<data key="y">-35.55221</data>
</node>
<node id="79">
<data key="label">105</data>
<data key="att6">77.28889</data>
<data key="att4">#ABDDA4</data>
<data key="att3">0.0067487173</data>
<data key="att1">OTU-105</data>
<data key="att7">6.272189</data>
<data key="att2">15.0</data>
<data key="att5">OTU-105</data>
<data key="size">65.44301</data>
<data key="r">171</data>
<data key="g">221</data>
<data key="b">164</data>
<data key="x">397.24643</data>
<data key="y">-83.38431</data>
</node>
<node id="68">
<data key="label">70662</data>
<data key="att6">65.41111</data>
<data key="att4">#ABDDA4</data>
<data key="att3">0.011656644</data>
<data key="att1">OTU-70662</data>
<data key="att7">6.0314636</data>
<data key="att2">9.0</data>
<data key="att5">OTU-70662</data>
<data key="size">63.286144</data>
<data key="r">171</data>
<data key="g">221</data>
<data key="b">164</data>
<data key="x">-597.6092</data>
<data key="y">-808.1735</data>
</node>
<node id="29">
<data key="label">47</data>
<data key="att6">120.21111</data>
<data key="att4">#ABDDA4</data>
<data key="att3">0.032840185</data>
<data key="att1">OTU-47</data>
<data key="att7">6.909426</data>
<data key="att2">18.0</data>
<data key="att5">OTU-47</data>
<data key="size">71.15254</data>
<data key="r">171</data>
<data key="g">221</data>
<data key="b">164</data>
<data key="x">-91.39192</data>
<data key="y">-370.47165</data>
</node>
<node id="56">
<data key="label">46</data>
<data key="att6">91.48889</data>
<data key="att4">#5E4FA2</data>
<data key="att3">0.014717165</data>
<data key="att1">OTU-46</data>
<data key="att7">6.515525</data>
<data key="att2">6.0</data>
<data key="att5">OTU-46</data>
<data key="size">67.62325</data>
<data key="r">94</data>
<data key="g">79</data>
<data key="b">162</data>
<data key="x">-581.4257</data>
<data key="y">-277.0958</data>
</node>
<node id="95">
<data key="label">128</data>
<data key="att6">37.844444</data>
<data key="att4">#F46D43</data>
<data key="att3">0.0017935543</data>
<data key="att1">OTU-128</data>
<data key="att7">5.2420096</data>
<data key="att2">2.0</data>
<data key="att5">OTU-128</data>
<data key="size">56.21277</data>
<data key="r">244</data>
<data key="g">109</data>
<data key="b">67</data>
<data key="x">-841.3099</data>
<data key="y">-580.90533</data>
</node>
<node id="52">
<data key="label">124</data>
<data key="att6">52.88889</data>
<data key="att4">#5E4FA2</data>
<data key="att3">0.01556627</data>
<data key="att1">OTU-124</data>
<data key="att7">5.7248926</data>
<data key="att2">7.0</data>
<data key="att5">OTU-124</data>
<data key="size">60.539318</data>
<data key="r">94</data>
<data key="g">79</data>
<data key="b">162</data>
<data key="x">38.81529</data>
<data key="y">-719.896</data>
</node>
<node id="141">
<data key="label">85</data>
<data key="att6">50.988888</data>
<data key="att4">#F46D43</data>
<data key="att3">0.0</data>
<data key="att1">OTU-85</data>
<data key="att7">5.672111</data>
<data key="att2">2.0</data>
<data key="att5">OTU-85</data>
<data key="size">60.066406</data>
<data key="r">244</data>
<data key="g">109</data>
<data key="b">67</data>
<data key="x">-981.17554</data>
<data key="y">-282.4262</data>
</node>
<node id="123">
<data key="label">29177</data>
<data key="att6">64.077774</data>
<data key="att4">#ABDDA4</data>
<data key="att3">0.0</data>
<data key="att1">OTU-29177</data>
<data key="att7">6.001752</data>
<data key="att2">1.0</data>
<data key="att5">OTU-29177</data>
<data key="size">63.01993</data>
<data key="r">171</data>
<data key="g">221</data>
<data key="b">164</data>
<data key="x">993.6155</data>
<data key="y">-190.06009</data>
</node>
<node id="134">
<data key="label">58520</data>
<data key="att6">41.511112</data>
<data key="att4">#5E4FA2</data>
<data key="att3">0.0</data>
<data key="att1">OTU-58520</data>
<data key="att7">5.375426</data>
<data key="att2">3.0</data>
<data key="att5">OTU-58520</data>
<data key="size">57.408154</data>
<data key="r">94</data>
<data key="g">79</data>
<data key="b">162</data>
<data key="x">967.03735</data>
<data key="y">336.69</data>
</node>
<node id="11">
<data key="label">44262</data>
<data key="att6">35.18889</data>
<data key="att4">#ABDDA4</data>
<data key="att3">0.095643364</data>
<data key="att1">OTU-44262</data>
<data key="att7">5.1370482</data>
<data key="att2">4.0</data>
<data key="att5">OTU-44262</data>
<data key="size">55.27233</data>
<data key="r">171</data>
<data key="g">221</data>
<data key="b">164</data>
<data key="x">677.0742</data>
<data key="y">-220.09909</data>
</node>
<node id="18">
<data key="label">131</data>
<data key="att6">46.933334</data>
<data key="att4">#E6F598</data>
<data key="att3">0.05122375</data>
<data key="att1">OTU-131</data>
<data key="att7">5.5525413</data>
<data key="att2">15.0</data>
<data key="att5">OTU-131</data>
<data key="size">58.99508</data>
<data key="r">230</data>
<data key="g">245</data>
<data key="b">152</data>
<data key="x">-303.09796</data>
<data key="y">-664.44104</data>
</node>
<node id="131">
<data key="label">45687</data>
<data key="att6">28.8</data>
<data key="att4">#5E4FA2</data>
<data key="att3">0.0</data>
<data key="att1">OTU-45687</data>
<data key="att7">4.8479967</data>
<data key="att2">3.0</data>
<data key="att5">OTU-45687</data>
<data key="size">52.68248</data>
<data key="r">94</data>
<data key="g">79</data>
<data key="b">162</data>
<data key="x">767.9978</data>
<data key="y">656.65094</data>
</node>
<node id="69">
<data key="label">146</data>
<data key="att6">86.12222</data>
<data key="att4">#F46D43</data>
<data key="att3">0.010546814</data>
<data key="att1">OTU-146</data>
<data key="att7">6.4283137</data>
<data key="att2">10.0</data>
<data key="att5">OTU-146</data>
<data key="size">66.84186</data>
<data key="r">244</data>
<data key="g">109</data>
<data key="b">67</data>
<data key="x">370.94046</data>
<data key="y">394.03595</data>
</node>
<node id="138">
<data key="label">72</data>
<data key="att6">55.2</data>
<data key="att4">#ABDDA4</data>
<data key="att3">0.0</data>
<data key="att1">OTU-72</data>
<data key="att7">5.7865963</data>
<data key="att2">1.0</data>
<data key="att5">OTU-72</data>
<data key="size">61.092175</data>
<data key="r">171</data>
<data key="g">221</data>
<data key="b">164</data>
<data key="x">710.6009</data>
<data key="y">-475.3939</data>
</node>
<node id="9">
<data key="label">79</data>
<data key="att6">69.18889</data>
<data key="att4">#E6F598</data>
<data key="att3">0.10033268</data>
<data key="att1">OTU-79</data>
<data key="att7">6.1124687</data>
<data key="att2">17.0</data>
<data key="att5">OTU-79</data>
<data key="size">64.01193</data>
<data key="r">230</data>
<data key="g">245</data>
<data key="b">152</data>
<data key="x">-527.7889</data>
<data key="y">-424.51636</data>
</node>
<node id="41">
<data key="label">65829</data>
<data key="att6">85.066666</data>
<data key="att4">#F46D43</data>
<data key="att3">0.022659386</data>
<data key="att1">OTU-65829</data>
<data key="att7">6.410522</data>
<data key="att2">17.0</data>
<data key="att5">OTU-65829</data>
<data key="size">66.68244</data>
<data key="r">244</data>
<data key="g">109</data>
<data key="b">67</data>
<data key="x">-120.004486</data>
<data key="y">272.04697</data>
</node>
<node id="142">
<data key="label">86</data>
<data key="att6">62.644444</data>
<data key="att4">#ABDDA4</data>
<data key="att3">0.0</data>
<data key="att1">OTU-86</data>
<data key="att7">5.969115</data>
<data key="att2">1.0</data>
<data key="att5">OTU-86</data>
<data key="size">62.72751</data>
<data key="r">171</data>
<data key="g">221</data>
<data key="b">164</data>
<data key="x">876.329</data>
<data key="y">526.25604</data>
</node>
<node id="75">
<data key="label">90</data>
<data key="att6">64.01111</data>
<data key="att4">#51361F</data>
<data key="att3">0.008795149</data>
<data key="att1">OTU-90</data>
<data key="att7">6.0002503</data>
<data key="att2">9.0</data>
<data key="att5">OTU-90</data>
<data key="size">63.006477</data>
<data key="r">81</data>
<data key="g">54</data>
<data key="b">31</data>
<data key="x">484.1721</data>
<data key="y">-229.06972</data>
</node>
<node id="87">
<data key="label">268</data>
<data key="att6">105.977776</data>
<data key="att4">#D3D3D3</data>
<data key="att3">0.0047788746</data>
<data key="att1">OTU-268</data>
<data key="att7">6.7276177</data>
<data key="att2">15.0</data>
<data key="att5">OTU-268</data>
<data key="size">69.52357</data>
<data key="r">211</data>
<data key="g">211</data>
<data key="b">211</data>
<data key="x">-292.1834</data>
<data key="y">-169.45117</data>
</node>
<node id="57">
<data key="label">215</data>
<data key="att6">55.355556</data>
<data key="att4">#ABDDA4</data>
<data key="att3">0.014576936</data>
<data key="att1">OTU-215</data>
<data key="att7">5.790656</data>
<data key="att2">9.0</data>
<data key="att5">OTU-215</data>
<data key="size">61.128548</data>
<data key="r">171</data>
<data key="g">221</data>
<data key="b">164</data>
<data key="x">175.06097</data>
<data key="y">-637.5974</data>
</node>
<node id="73">
<data key="label">204</data>
<data key="att6">74.6</data>
<data key="att4">#F46D43</data>
<data key="att3">0.009630388</data>
<data key="att1">OTU-204</data>
<data key="att7">6.2211037</data>
<data key="att2">13.0</data>
<data key="att5">OTU-204</data>
<data key="size">64.98529</data>
<data key="r">244</data>
<data key="g">109</data>
<data key="b">67</data>
<data key="x">197.99612</data>
<data key="y">148.84576</data>
</node>
<node id="130">
<data key="label">429</data>
<data key="att6">31.177778</data>
<data key="att4">#5E4FA2</data>
<data key="att3">0.0</data>
<data key="att1">OTU-429</data>
<data key="att7">4.962446</data>
<data key="att2">1.0</data>
<data key="att5">OTU-429</data>
<data key="size">53.707928</data>
<data key="r">94</data>
<data key="g">79</data>
<data key="b">162</data>
<data key="x">867.90015</data>
<data key="y">34.27508</data>
</node>
<node id="30">
<data key="label">53454</data>
<data key="att6">66.01111</data>
<data key="att4">#FDAE61</data>
<data key="att3">0.03231979</data>
<data key="att1">OTU-53454</data>
<data key="att7">6.0446367</data>
<data key="att2">10.0</data>
<data key="att5">OTU-53454</data>
<data key="size">63.404175</data>
<data key="r">253</data>
<data key="g">174</data>
<data key="b">97</data>
<data key="x">-129.30292</data>
<data key="y">-719.71246</data>
</node>
<node id="40">
<data key="label">297</data>
<data key="att6">81.255554</data>
<data key="att4">#ABDDA4</data>
<data key="att3">0.02353314</data>
<data key="att1">OTU-297</data>
<data key="att7">6.3443947</data>
<data key="att2">13.0</data>
<data key="att5">OTU-297</data>
<data key="size">66.08995</data>
<data key="r">171</data>
<data key="g">221</data>
<data key="b">164</data>
<data key="x">360.85983</data>
<data key="y">236.61777</data>
</node>
<node id="129">
<data key="label">409</data>
<data key="att6">71.066666</data>
<data key="att4">#FDAE61</data>
<data key="att3">0.0</data>
<data key="att1">OTU-409</data>
<data key="att7">6.151101</data>
<data key="att2">1.0</data>
<data key="att5">OTU-409</data>
<data key="size">64.35808</data>
<data key="r">253</data>
<data key="g">174</data>
<data key="b">97</data>
<data key="x">-890.7698</data>
<data key="y">489.33206</data>
</node>
<node id="121">
<data key="label">26634</data>
<data key="att6">29.3</data>
<data key="att4">#ABDDA4</data>
<data key="att3">0.0</data>
<data key="att1">OTU-26634</data>
<data key="att7">4.872829</data>
<data key="att2">1.0</data>
<data key="att5">OTU-26634</data>
<data key="size">52.90497</data>
<data key="r">171</data>
<data key="g">221</data>
<data key="b">164</data>
<data key="x">-796.9122</data>
<data key="y">634.268</data>
</node>
<node id="122">
<data key="label">2741</data>
<data key="att6">18.344444</data>
<data key="att4">#5E4FA2</data>
<data key="att3">0.0</data>
<data key="att1">OTU-2741</data>
<data key="att7">4.1972713</data>
<data key="att2">1.0</data>
<data key="att5">OTU-2741</data>
<data key="size">46.85209</data>
<data key="r">94</data>
<data key="g">79</data>
<data key="b">162</data>
<data key="x">561.9242</data>
<data key="y">-833.861</data>
</node>
<node id="7">
<data key="label">87</data>
<data key="att6">146.97778</data>
<data key="att4">#FDAE61</data>
<data key="att3">0.114957854</data>
<data key="att1">OTU-87</data>
<data key="att7">7.1994543</data>
<data key="att2">26.0</data>
<data key="att5">OTU-87</data>
<data key="size">73.751144</data>
<data key="r">253</data>
<data key="g">174</data>
<data key="b">97</data>
<data key="x">-148.15596</data>
<data key="y">-537.6323</data>
</node>
<node id="13">
<data key="label">77</data>
<data key="att6">42.5</data>
<data key="att4">#5E4FA2</data>
<data key="att3">0.07936796</data>
<data key="att1">OTU-77</data>
<data key="att7">5.409391</data>
<data key="att2">12.0</data>
<data key="att5">OTU-77</data>
<data key="size">57.71248</data>
<data key="r">94</data>
<data key="g">79</data>
<data key="b">162</data>
<data key="x">-279.10852</data>
<data key="y">309.39526</data>
</node>
<node id="6">
<data key="label">202</data>
<data key="att6">33.7</data>
<data key="att4">#5E4FA2</data>
<data key="att3">0.12681814</data>
<data key="att1">OTU-202</data>
<data key="att7">5.0746765</data>
<data key="att2">20.0</data>
<data key="att5">OTU-202</data>
<data key="size">54.713493</data>
<data key="r">94</data>
<data key="g">79</data>
<data key="b">162</data>
<data key="x">16.90184</data>
<data key="y">130.44476</data>
</node>
<node id="76">
<data key="label">393</data>
<data key="att6">50.1</data>
<data key="att4">#5E4FA2</data>
<data key="att3">0.008771995</data>
<data key="att1">OTU-393</data>
<data key="att7">5.6467385</data>
<data key="att2">7.0</data>
<data key="att5">OTU-393</data>
<data key="size">59.839073</data>
<data key="r">94</data>
<data key="g">79</data>
<data key="b">162</data>
<data key="x">-355.15536</data>
<data key="y">797.12085</data>
</node>
<node id="1">
<data key="label">153</data>
<data key="att6">70.6</data>
<data key="att4">#F46D43</data>
<data key="att3">0.3118217</data>
<data key="att1">OTU-153</data>
<data key="att7">6.1415963</data>
<data key="att2">12.0</data>
<data key="att5">OTU-153</data>
<data key="size">64.27291</data>
<data key="r">244</data>
<data key="g">109</data>
<data key="b">67</data>
<data key="x">3.535316</data>
<data key="y">559.2832</data>
</node>
<node id="24">
<data key="label">73</data>
<data key="att6">84.566666</data>
<data key="att4">#F46D43</data>
<data key="att3">0.039860506</data>
<data key="att1">OTU-73</data>
<data key="att7">6.402017</data>
<data key="att2">12.0</data>
<data key="att5">OTU-73</data>
<data key="size">66.60624</data>
<data key="r">244</data>
<data key="g">109</data>
<data key="b">67</data>
<data key="x">-606.11633</data>
<data key="y">326.27762</data>
</node>
<node id="99">
<data key="label">240</data>
<data key="att6">65.76667</data>
<data key="att4">#51361F</data>
<data key="att3">0.0010172672</data>
<data key="att1">OTU-240</data>
<data key="att7">6.0392847</data>
<data key="att2">7.0</data>
<data key="att5">OTU-240</data>
<data key="size">63.356216</data>
<data key="r">81</data>
<data key="g">54</data>
<data key="b">31</data>
<data key="x">157.69974</data>
<data key="y">-825.3895</data>
</node>
<node id="111">
<data key="label">143</data>
<data key="att6">47.6</data>
<data key="att4">#5E4FA2</data>
<data key="att3">0.0</data>
<data key="att1">OTU-143</data>
<data key="att7">5.57289</data>
<data key="att2">4.0</data>
<data key="att5">OTU-143</data>
<data key="size">59.1774</data>
<data key="r">94</data>
<data key="g">79</data>
<data key="b">162</data>
<data key="x">529.5819</data>
<data key="y">244.2538</data>
</node>
<node id="63">
<data key="label">42154</data>
<data key="att6">60.555557</data>
<data key="att4">#F46D43</data>
<data key="att3">0.014184397</data>
<data key="att1">OTU-42154</data>
<data key="att7">5.9201875</data>
<data key="att2">3.0</data>
<data key="att5">OTU-42154</data>
<data key="size">62.289127</data>
<data key="r">244</data>
<data key="g">109</data>
<data key="b">67</data>
<data key="x">949.6719</data>
<data key="y">-346.27484</data>
</node>
<node id="72">
<data key="label">249</data>
<data key="att6">43.544445</data>
<data key="att4">#D3D3D3</data>
<data key="att3">0.009799703</data>
<data key="att1">OTU-249</data>
<data key="att7">5.444417</data>
<data key="att2">13.0</data>
<data key="att5">OTU-249</data>
<data key="size">58.026306</data>
<data key="r">211</data>
<data key="g">211</data>
<data key="b">211</data>
<data key="x">-180.314</data>
<data key="y">-33.556545</data>
</node>
<node id="120">
<data key="label">256</data>
<data key="att6">31.788889</data>
<data key="att4">#5E4FA2</data>
<data key="att3">0.0</data>
<data key="att1">OTU-256</data>
<data key="att7">4.990451</data>
<data key="att2">4.0</data>
<data key="att5">OTU-256</data>
<data key="size">53.958843</data>
<data key="r">94</data>
<data key="g">79</data>
<data key="b">162</data>
<data key="x">551.26874</data>
<data key="y">80.45566</data>
</node>
<node id="48">
<data key="label">141</data>
<data key="att6">90.833336</data>
<data key="att4">#66C2A5</data>
<data key="att3">0.019285953</data>
<data key="att1">OTU-141</data>
<data key="att7">6.50515</data>
<data key="att2">8.0</data>
<data key="att5">OTU-141</data>
<data key="size">67.53029</data>
<data key="r">102</data>
<data key="g">194</data>
<data key="b">165</data>
<data key="x">-321.0566</data>
<data key="y">-824.6349</data>
</node>
<node id="37">
<data key="label">4454</data>
<data key="att6">78.0</data>
<data key="att4">#E6F598</data>
<data key="att3">0.025604649</data>
<data key="att1">OTU-4454</data>
<data key="att7">6.2854023</data>
<data key="att2">26.0</data>
<data key="att5">OTU-4454</data>
<data key="size">65.56139</data>
<data key="r">230</data>
<data key="g">245</data>
<data key="b">152</data>
<data key="x">125.590965</data>
<data key="y">-159.05217</data>
</node>
<node id="100">
<data key="label">84</data>
<data key="att6">58.733334</data>
<data key="att4">#5E4FA2</data>
<data key="att3">9.659722E-4</data>
<data key="att1">OTU-84</data>
<data key="att7">5.8761077</data>
<data key="att2">3.0</data>
<data key="att5">OTU-84</data>
<data key="size">61.89418</data>
<data key="r">94</data>
<data key="g">79</data>
<data key="b">162</data>
<data key="x">-773.797</data>
<data key="y">272.04288</data>
</node>
<node id="70">
<data key="label">63006</data>
<data key="att6">27.4</data>
<data key="att4">#ABDDA4</data>
<data key="att3">0.010426216</data>
<data key="att1">OTU-63006</data>
<data key="att7">4.776104</data>
<data key="att2">3.0</data>
<data key="att5">OTU-63006</data>
<data key="size">52.03833</data>
<data key="r">171</data>
<data key="g">221</data>
<data key="b">164</data>
<data key="x">430.91013</data>
<data key="y">-912.662</data>
</node>
<node id="50">
<data key="label">100</data>
<data key="att6">69.17778</data>
<data key="att4">#ABDDA4</data>
<data key="att3">0.017625118</data>
<data key="att1">OTU-100</data>
<data key="att7">6.112237</data>
<data key="att2">4.0</data>
<data key="att5">OTU-100</data>
<data key="size">64.00986</data>
<data key="r">171</data>
<data key="g">221</data>
<data key="b">164</data>
<data key="x">-5.0741057</data>
<data key="y">-883.64667</data>
</node>
<node id="108">
<data key="label">335</data>
<data key="att6">24.466667</data>
<data key="att4">#5E4FA2</data>
<data key="att3">4.688941E-5</data>
<data key="att1">OTU-335</data>
<data key="att7">4.612746</data>
<data key="att2">4.0</data>
<data key="att5">OTU-335</data>
<data key="size">50.57467</data>
<data key="r">94</data>
<data key="g">79</data>
<data key="b">162</data>
<data key="x">584.83325</data>
<data key="y">-577.68695</data>
</node>
<node id="104">
<data key="label">175</data>
<data key="att6">49.31111</data>
<data key="att4">#D3D3D3</data>
<data key="att3">3.14213E-4</data>
<data key="att1">OTU-175</data>
<data key="att7">5.623841</data>
<data key="att2">2.0</data>
<data key="att5">OTU-175</data>
<data key="size">59.63391</data>
<data key="r">211</data>
<data key="g">211</data>
<data key="b">211</data>
<data key="x">-931.96185</data>
<data key="y">340.96707</data>
</node>
<node id="38">
<data key="label">671</data>
<data key="att6">21.188889</data>
<data key="att4">#F46D43</data>
<data key="att3">0.02506897</data>
<data key="att1">OTU-671</data>
<data key="att7">4.4052362</data>
<data key="att2">15.0</data>
<data key="att5">OTU-671</data>
<data key="size">48.715416</data>
<data key="r">244</data>
<data key="g">109</data>
<data key="b">67</data>
<data key="x">384.2942</data>
<data key="y">-353.32455</data>
</node>
<node id="94">
<data key="label">69</data>
<data key="att6">69.86667</data>
<data key="att4">#ABDDA4</data>
<data key="att3">0.0020310024</data>
<data key="att1">OTU-69</data>
<data key="att7">6.1265326</data>
<data key="att2">7.0</data>
<data key="att5">OTU-69</data>
<data key="size">64.13795</data>
<data key="r">171</data>
<data key="g">221</data>
<data key="b">164</data>
<data key="x">-611.7428</data>
<data key="y">175.75418</data>
</node>
<node id="4">
<data key="label">47067</data>
<data key="att6">31.722221</data>
<data key="att4">#ABDDA4</data>
<data key="att3">0.20911855</data>
<data key="att1">OTU-47067</data>
<data key="att7">4.987422</data>
<data key="att2">3.0</data>
<data key="att5">OTU-47067</data>
<data key="size">53.931705</data>
<data key="r">171</data>
<data key="g">221</data>
<data key="b">164</data>
<data key="x">704.2486</data>
<data key="y">133.33095</data>
</node>
<node id="26">
<data key="label">4726</data>
<data key="att6">66.433334</data>
<data key="att4">#F46D43</data>
<data key="att3">0.037062388</data>
<data key="att1">OTU-4726</data>
<data key="att7">6.0538354</data>
<data key="att2">12.0</data>
<data key="att5">OTU-4726</data>
<data key="size">63.48659</data>
<data key="r">244</data>
<data key="g">109</data>
<data key="b">67</data>
<data key="x">203.31723</data>
<data key="y">313.66998</data>
</node>
<node id="127">
<data key="label">39007</data>
<data key="att6">38.88889</data>
<data key="att4">#F46D43</data>
<data key="att3">0.0</data>
<data key="att1">OTU-39007</data>
<data key="att7">5.2812862</data>
<data key="att2">1.0</data>
<data key="att5">OTU-39007</data>
<data key="size">56.564682</data>
<data key="r">244</data>
<data key="g">109</data>
<data key="b">67</data>
<data key="x">1011.4098</data>
<data key="y">-28.622608</data>
</node>
<node id="31">
<data key="label">294</data>
<data key="att6">48.0</data>
<data key="att4">#E6F598</data>
<data key="att3">0.02924459</data>
<data key="att1">OTU-294</data>
<data key="att7">5.5849624</data>
<data key="att2">27.0</data>
<data key="att5">OTU-294</data>
<data key="size">59.28557</data>
<data key="r">230</data>
<data key="g">245</data>
<data key="b">152</data>
<data key="x">36.590427</data>
<data key="y">-274.60422</data>
</node>
<node id="106">
<data key="label">17130</data>
<data key="att6">26.144444</data>
<data key="att4">#ABDDA4</data>
<data key="att3">1.8816037E-4</data>
<data key="att1">OTU-17130</data>
<data key="att7">4.7084327</data>
<data key="att2">3.0</data>
<data key="att5">OTU-17130</data>
<data key="size">51.432007</data>
<data key="r">171</data>
<data key="g">221</data>
<data key="b">164</data>
<data key="x">127.36058</data>
<data key="y">833.2917</data>
</node>
<node id="33">
<data key="label">51</data>
<data key="att6">139.74445</data>
<data key="att4">#F46D43</data>
<data key="att3">0.028310984</data>
<data key="att1">OTU-51</data>
<data key="att7">7.126647</data>
<data key="att2">4.0</data>
<data key="att5">OTU-51</data>
<data key="size">73.09881</data>
<data key="r">244</data>
<data key="g">109</data>
<data key="b">67</data>
<data key="x">-190.98416</data>
<data key="y">812.60675</data>
</node>
<node id="116">
<data key="label">19185</data>
<data key="att6">37.144444</data>
<data key="att4">#F46D43</data>
<data key="att3">0.0</data>
<data key="att1">OTU-19185</data>
<data key="att7">5.2150745</data>
<data key="att2">3.0</data>
<data key="att5">OTU-19185</data>
<data key="size">55.971436</data>
<data key="r">244</data>
<data key="g">109</data>
<data key="b">67</data>
<data key="x">-698.2738</data>
<data key="y">-519.52576</data>
</node>
<node id="140">
<data key="label">7806</data>
<data key="att6">21.977777</data>
<data key="att4">#ABDDA4</data>
<data key="att3">0.0</data>
<data key="att1">OTU-7806</data>
<data key="att7">4.4579735</data>
<data key="att2">1.0</data>
<data key="att5">OTU-7806</data>
<data key="size">49.187935</data>
<data key="r">171</data>
<data key="g">221</data>
<data key="b">164</data>
<data key="x">489.4978</data>
<data key="y">887.7047</data>
</node>
<node id="89">
<data key="label">17376</data>
<data key="att6">31.866667</data>
<data key="att4">#F46D43</data>
<data key="att3">0.0037269453</data>
<data key="att1">OTU-17376</data>
<data key="att7">4.993976</data>
<data key="att2">5.0</data>
<data key="att5">OTU-17376</data>
<data key="size">53.99043</data>
<data key="r">244</data>
<data key="g">109</data>
<data key="b">67</data>
<data key="x">115.03621</data>
<data key="y">455.3956</data>
</node>
<node id="5">
<data key="label">450</data>
<data key="att6">48.52222</data>
<data key="att4">#ABDDA4</data>
<data key="att3">0.14101833</data>
<data key="att1">OTU-450</data>
<data key="att7">5.6005735</data>
<data key="att2">24.0</data>
<data key="att5">OTU-450</data>
<data key="size">59.42544</data>
<data key="r">171</data>
<data key="g">221</data>
<data key="b">164</data>
<data key="x">-352.46472</data>
<data key="y">-26.75161</data>
</node>
<node id="88">
<data key="label">65468</data>
<data key="att6">17.644444</data>
<data key="att4">#5E4FA2</data>
<data key="att3">0.0043363925</data>
<data key="att1">OTU-65468</data>
<data key="att7">4.141142</data>
<data key="att2">2.0</data>
<data key="att5">OTU-65468</data>
<data key="size">46.349174</data>
<data key="r">94</data>
<data key="g">79</data>
<data key="b">162</data>
<data key="x">116.76326</data>
<data key="y">-1006.7437</data>
</node>
<node id="67">
<data key="label">189</data>
<data key="att6">59.52222</data>
<data key="att4">#ABDDA4</data>
<data key="att3">0.011915732</data>
<data key="att1">OTU-189</data>
<data key="att7">5.8953567</data>
<data key="att2">11.0</data>
<data key="att5">OTU-189</data>
<data key="size">62.06665</data>
<data key="r">171</data>
<data key="g">221</data>
<data key="b">164</data>
<data key="x">-425.1618</data>
<data key="y">558.47015</data>
</node>
<node id="12">
<data key="label">130</data>
<data key="att6">52.011112</data>
<data key="att4">#5E4FA2</data>
<data key="att3">0.088787995</data>
<data key="att1">OTU-130</data>
<data key="att7">5.700748</data>
<data key="att2">16.0</data>
<data key="att5">OTU-130</data>
<data key="size">60.322987</data>
<data key="r">94</data>
<data key="g">79</data>
<data key="b">162</data>
<data key="x">-420.93927</data>
<data key="y">400.69962</data>
</node>
<node id="53">
<data key="label">2685</data>
<data key="att6">46.766666</data>
<data key="att4">#E6F598</data>
<data key="att3">0.0149181755</data>
<data key="att1">OTU-2685</data>
<data key="att7">5.5474086</data>
<data key="att2">12.0</data>
<data key="att5">OTU-2685</data>
<data key="size">58.949093</data>
<data key="r">230</data>
<data key="g">245</data>
<data key="b">152</data>
<data key="x">250.25984</data>
<data key="y">-19.587101</data>
</node>
<node id="84">
<data key="label">24959</data>
<data key="att6">15.344444</data>
<data key="att4">#ABDDA4</data>
<data key="att3">0.0055628754</data>
<data key="att1">OTU-24959</data>
<data key="att7">3.9396446</data>
<data key="att2">4.0</data>
<data key="att5">OTU-24959</data>
<data key="size">44.543793</data>
<data key="r">171</data>
<data key="g">221</data>
<data key="b">164</data>
<data key="x">445.20483</data>
<data key="y">553.3123</data>
</node>
<node id="55">
<data key="label">29</data>
<data key="att6">98.388885</data>
<data key="att4">#9E0142</data>
<data key="att3">0.014835807</data>
<data key="att1">OTU-29</data>
<data key="att7">6.6204233</data>
<data key="att2">2.0</data>
<data key="att5">OTU-29</data>
<data key="size">68.563126</data>
<data key="r">158</data>
<data key="g">1</data>
<data key="b">66</data>
<data key="x">331.72412</data>
<data key="y">955.1999</data>
</node>
<node id="15">
<data key="label">348</data>
<data key="att6">36.122223</data>
<data key="att4">#51361F</data>
<data key="att3">0.060092743</data>
<data key="att1">OTU-348</data>
<data key="att7">5.1748147</data>
<data key="att2">28.0</data>
<data key="att5">OTU-348</data>
<data key="size">55.61071</data>
<data key="r">81</data>
<data key="g">54</data>
<data key="b">31</data>
<data key="x">-25.204132</data>
<data key="y">-75.01755</data>
</node>
<node id="17">
<data key="label">384</data>
<data key="att6">22.577778</data>
<data key="att4">#F46D43</data>
<data key="att3">0.051857032</data>
<data key="att1">OTU-384</data>
<data key="att7">4.4968314</data>
<data key="att2">6.0</data>
<data key="att5">OTU-384</data>
<data key="size">49.536095</data>
<data key="r">244</data>
<data key="g">109</data>
<data key="b">67</data>
<data key="x">-832.2532</data>
<data key="y">-248.35999</data>
</node>
<node id="54">
<data key="label">448</data>
<data key="att6">18.833334</data>
<data key="att4">#F46D43</data>
<data key="att3">0.014872858</data>
<data key="att1">OTU-448</data>
<data key="att7">4.2352166</data>
<data key="att2">4.0</data>
<data key="att5">OTU-448</data>
<data key="size">47.19207</data>
<data key="r">244</data>
<data key="g">109</data>
<data key="b">67</data>
<data key="x">-990.5317</data>
<data key="y">201.69853</data>
</node>
<node id="51">
<data key="label">320</data>
<data key="att6">32.788887</data>
<data key="att4">#5E4FA2</data>
<data key="att3">0.015717212</data>
<data key="att1">OTU-320</data>
<data key="att7">5.035135</data>
<data key="att2">19.0</data>
<data key="att5">OTU-320</data>
<data key="size">54.359207</data>
<data key="r">94</data>
<data key="g">79</data>
<data key="b">162</data>
<data key="x">83.42875</data>
<data key="y">-439.30414</data>
</node>
<node id="22">
<data key="label">1314</data>
<data key="att6">34.533333</data>
<data key="att4">#F46D43</data>
<data key="att3">0.040666472</data>
<data key="att1">OTU-1314</data>
<data key="att7">5.1099176</data>
<data key="att2">5.0</data>
<data key="att5">OTU-1314</data>
<data key="size">55.029243</data>
<data key="r">244</data>
<data key="g">109</data>
<data key="b">67</data>
<data key="x">-493.3884</data>
<data key="y">712.44354</data>
</node>
<node id="58">
<data key="label">145</data>
<data key="att6">46.4</data>
<data key="att4">#E6F598</data>
<data key="att3">0.014252389</data>
<data key="att1">OTU-145</data>
<data key="att7">5.5360527</data>
<data key="att2">5.0</data>
<data key="att5">OTU-145</data>
<data key="size">58.847343</data>
<data key="r">230</data>
<data key="g">245</data>
<data key="b">152</data>
<data key="x">-696.23694</data>
<data key="y">-164.9032</data>
</node>
<node id="126">
<data key="label">38253</data>
<data key="att6">18.48889</data>
<data key="att4">#5E4FA2</data>
<data key="att3">0.0</data>
<data key="att1">OTU-38253</data>
<data key="att7">4.2085867</data>
<data key="att2">1.0</data>
<data key="att5">OTU-38253</data>
<data key="size">46.953472</data>
<data key="r">94</data>
<data key="g">79</data>
<data key="b">162</data>
<data key="x">-509.15546</data>
<data key="y">883.73676</data>
</node>
<node id="97">
<data key="label">37407</data>
<data key="att6">24.244444</data>
<data key="att4">#ABDDA4</data>
<data key="att3">0.0013553065</data>
<data key="att1">OTU-37407</data>
<data key="att7">4.599582</data>
<data key="att2">5.0</data>
<data key="att5">OTU-37407</data>
<data key="size">50.456726</data>
<data key="r">171</data>
<data key="g">221</data>
<data key="b">164</data>
<data key="x">464.24316</data>
<data key="y">-690.6973</data>
</node>
<node id="59">
<data key="label">17065</data>
<data key="att6">12.466666</data>
<data key="att4">#FDAE61</data>
<data key="att3">0.014184397</data>
<data key="att1">OTU-17065</data>
<data key="att7">3.6400037</data>
<data key="att2">2.0</data>
<data key="att5">OTU-17065</data>
<data key="size">41.859062</data>
<data key="r">253</data>
<data key="g">174</data>
<data key="b">97</data>
<data key="x">1004.9087</data>
<data key="y">150.9008</data>
</node>
<node id="102">
<data key="label">334</data>
<data key="att6">44.466667</data>
<data key="att4">#E6F598</data>
<data key="att3">8.06102E-4</data>
<data key="att1">OTU-334</data>
<data key="att7">5.4746523</data>
<data key="att2">5.0</data>
<data key="att5">OTU-334</data>
<data key="size">58.29721</data>
<data key="r">230</data>
<data key="g">245</data>
<data key="b">152</data>
<data key="x">149.46373</data>
<data key="y">652.1094</data>
</node>
<node id="83">
<data key="label">82</data>
<data key="att6">72.066666</data>
<data key="att4">#D3D3D3</data>
<data key="att3">0.005817319</data>
<data key="att1">OTU-82</data>
<data key="att7">6.1712604</data>
<data key="att2">11.0</data>
<data key="att5">OTU-82</data>
<data key="size">64.5387</data>
<data key="r">211</data>
<data key="g">211</data>
<data key="b">211</data>
<data key="x">-563.90454</data>
<data key="y">-600.01447</data>
</node>
<node id="128">
<data key="label">398</data>
<data key="att6">38.577778</data>
<data key="att4">#F46D43</data>
<data key="att3">0.0</data>
<data key="att1">OTU-398</data>
<data key="att7">5.269698</data>
<data key="att2">1.0</data>
<data key="att5">OTU-398</data>
<data key="size">56.460854</data>
<data key="r">244</data>
<data key="g">109</data>
<data key="b">67</data>
<data key="x">-337.16977</data>
<data key="y">957.74335</data>
</node>
<node id="45">
<data key="label">321</data>
<data key="att6">28.044445</data>
<data key="att4">#F46D43</data>
<data key="att3">0.020831859</data>
<data key="att1">OTU-321</data>
<data key="att7">4.8096433</data>
<data key="att2">21.0</data>
<data key="att5">OTU-321</data>
<data key="size">52.338837</data>
<data key="r">244</data>
<data key="g">109</data>
<data key="b">67</data>
<data key="x">200.17813</data>
<data key="y">-324.03726</data>
</node>
<node id="39">
<data key="label">962</data>
<data key="att6">34.466667</data>
<data key="att4">#E6F598</data>
<data key="att3">0.023686906</data>
<data key="att1">OTU-962</data>
<data key="att7">5.10713</data>
<data key="att2">12.0</data>
<data key="att5">OTU-962</data>
<data key="size">55.004272</data>
<data key="r">230</data>
<data key="g">245</data>
<data key="b">152</data>
<data key="x">-89.38838</data>
<data key="y">428.71976</data>
</node>
<node id="115">
<data key="label">17443</data>
<data key="att6">32.177776</data>
<data key="att4">#ABDDA4</data>
<data key="att3">0.0</data>
<data key="att1">OTU-17443</data>
<data key="att7">5.0079927</data>
<data key="att2">1.0</data>
<data key="att5">OTU-17443</data>
<data key="size">54.116016</data>
<data key="r">171</data>
<data key="g">221</data>
<data key="b">164</data>
<data key="x">-1000.1905</data>
<data key="y">-119.0438</data>
</node>
<node id="32">
<data key="label">277</data>
<data key="att6">23.766666</data>
<data key="att4">#ff00f6</data>
<data key="att3">0.028368793</data>
<data key="att1">OTU-277</data>
<data key="att7">4.5708675</data>
<data key="att2">4.0</data>
<data key="att5">OTU-277</data>
<data key="size">50.199448</data>
<data key="r">255</data>
<data key="g">0</data>
<data key="b">246</data>
<data key="x">10.406968</data>
<data key="y">1022.11163</data>
</node>
<node id="64">
<data key="label">454</data>
<data key="att6">24.4</data>
<data key="att4">#D3D3D3</data>
<data key="att3">0.013593652</data>
<data key="att1">OTU-454</data>
<data key="att7">4.6088095</data>
<data key="att2">23.0</data>
<data key="att5">OTU-454</data>
<data key="size">50.539402</data>
<data key="r">211</data>
<data key="g">211</data>
<data key="b">211</data>
<data key="x">97.19173</data>
<data key="y">5.8750296</data>
</node>
<node id="46">
<data key="label">1950</data>
<data key="att6">22.466667</data>
<data key="att4">#9E0142</data>
<data key="att3">0.020509718</data>
<data key="att1">OTU-1950</data>
<data key="att7">4.489714</data>
<data key="att2">12.0</data>
<data key="att5">OTU-1950</data>
<data key="size">49.47233</data>
<data key="r">158</data>
<data key="g">1</data>
<data key="b">66</data>
<data key="x">-141.05157</data>
<data key="y">629.6921</data>
</node>
<node id="71">
<data key="label">186</data>
<data key="att6">31.233334</data>
<data key="att4">#D3D3D3</data>
<data key="att3">0.010051763</data>
<data key="att1">OTU-186</data>
<data key="att7">4.9650145</data>
<data key="att2">12.0</data>
<data key="att5">OTU-186</data>
<data key="size">53.730938</data>
<data key="r">211</data>
<data key="g">211</data>
<data key="b">211</data>
<data key="x">-6.703743</data>
<data key="y">-556.5266</data>
</node>
<node id="21">
<data key="label">35659</data>
<data key="att6">16.766666</data>
<data key="att4">#D3D3D3</data>
<data key="att3">0.0420324</data>
<data key="att1">OTU-35659</data>
<data key="att7">4.067524</data>
<data key="att2">12.0</data>
<data key="att5">OTU-35659</data>
<data key="size">45.689575</data>
<data key="r">211</data>
<data key="g">211</data>
<data key="b">211</data>
<data key="x">321.42444</data>
<data key="y">-620.338</data>
</node>
<node id="101">
<data key="label">689</data>
<data key="att6">26.866667</data>
<data key="att4">#5E4FA2</data>
<data key="att3">9.6372294E-4</data>
<data key="att1">OTU-689</data>
<data key="att7">4.7477455</data>
<data key="att2">4.0</data>
<data key="att5">OTU-689</data>
<data key="size">51.784245</data>
<data key="r">94</data>
<data key="g">79</data>
<data key="b">162</data>
<data key="x">258.6238</data>
<data key="y">509.1428</data>
</node>
<node id="36">
<data key="label">28875</data>
<data key="att6">18.98889</data>
<data key="att4">#ff00f6</data>
<data key="att3">0.026805531</data>
<data key="att1">OTU-28875</data>
<data key="att7">4.2470837</data>
<data key="att2">2.0</data>
<data key="att5">OTU-28875</data>
<data key="size">47.298397</data>
<data key="r">255</data>
<data key="g">0</data>
<data key="b">246</data>
<data key="x">-178.58632</data>
<data key="y">995.2932</data>
</node>
<node id="135">
<data key="label">61953</data>
<data key="att6">31.977777</data>
<data key="att4">#FDAE61</data>
<data key="att3">0.0</data>
<data key="att1">OTU-61953</data>
<data key="att7">4.9989977</data>
<data key="att2">3.0</data>
<data key="att5">OTU-61953</data>
<data key="size">54.035423</data>
<data key="r">253</data>
<data key="g">174</data>
<data key="b">97</data>
<data key="x">-77.82724</data>
<data key="y">-1023.6143</data>
</node>
<node id="91">
<data key="label">157</data>
<data key="att6">36.655556</data>
<data key="att4">#5E4FA2</data>
<data key="att3">0.0035502913</data>
<data key="att1">OTU-157</data>
<data key="att7">5.19596</data>
<data key="att2">12.0</data>
<data key="att5">OTU-157</data>
<data key="size">55.80017</data>
<data key="r">94</data>
<data key="g">79</data>
<data key="b">162</data>
<data key="x">-397.98984</data>
<data key="y">-301.94443</data>
</node>
<node id="125">
<data key="label">3467</data>
<data key="att6">20.555555</data>
<data key="att4">#F46D43</data>
<data key="att3">0.0</data>
<data key="att1">OTU-3467</data>
<data key="att7">4.3614564</data>
<data key="att2">1.0</data>
<data key="att5">OTU-3467</data>
<data key="size">48.32316</data>
<data key="r">244</data>
<data key="g">109</data>
<data key="b">67</data>
<data key="x">850.3717</data>
<data key="y">205.74931</data>
</node>
<node id="117">
<data key="label">201</data>
<data key="att6">28.922222</data>
<data key="att4">#5E4FA2</data>
<data key="att3">0.0</data>
<data key="att1">OTU-201</data>
<data key="att7">4.8541064</data>
<data key="att2">2.0</data>
<data key="att5">OTU-201</data>
<data key="size">52.73722</data>
<data key="r">94</data>
<data key="g">79</data>
<data key="b">162</data>
<data key="x">-9.428332</data>
<data key="y">731.9706</data>
</node>
<node id="34">
<data key="label">369</data>
<data key="att6">19.255556</data>
<data key="att4">#5E4FA2</data>
<data key="att3">0.028267477</data>
<data key="att1">OTU-369</data>
<data key="att7">4.267203</data>
<data key="att2">3.0</data>
<data key="att5">OTU-369</data>
<data key="size">47.47866</data>
<data key="r">94</data>
<data key="g">79</data>
<data key="b">162</data>
<data key="x">-657.59393</data>
<data key="y">778.3698</data>
</node>
<node id="62">
<data key="label">39879</data>
<data key="att6">16.9</data>
<data key="att4">#FDAE61</data>
<data key="att3">0.014184397</data>
<data key="att1">OTU-39879</data>
<data key="att7">4.0789514</data>
<data key="att2">3.0</data>
<data key="att5">OTU-39879</data>
<data key="size">45.79196</data>
<data key="r">253</data>
<data key="g">174</data>
<data key="b">97</data>
<data key="x">670.71387</data>
<data key="y">-735.7346</data>
</node>
<node id="92">
<data key="label">9112</data>
<data key="att6">15.577778</data>
<data key="att4">#ABDDA4</data>
<data key="att3">0.0027128574</data>
<data key="att1">OTU-9112</data>
<data key="att7">3.9614177</data>
<data key="att2">8.0</data>
<data key="att5">OTU-9112</data>
<data key="size">44.738876</data>
<data key="r">171</data>
<data key="g">221</data>
<data key="b">164</data>
<data key="x">455.29373</data>
<data key="y">-494.90488</data>
</node>
<node id="114">
<data key="label">17111</data>
<data key="att6">14.7</data>
<data key="att4">#ABDDA4</data>
<data key="att3">0.0</data>
<data key="att1">OTU-17111</data>
<data key="att7">3.8777442</data>
<data key="att2">1.0</data>
<data key="att5">OTU-17111</data>
<data key="size">43.989178</data>
<data key="r">171</data>
<data key="g">221</data>
<data key="b">164</data>
<data key="x">782.02246</data>
<data key="y">-633.11676</data>
</node>
<node id="60">
<data key="label">197</data>
<data key="att6">37.677776</data>
<data key="att4">#66C2A5</data>
<data key="att3">0.014184397</data>
<data key="att1">OTU-197</data>
<data key="att7">5.235642</data>
<data key="att2">2.0</data>
<data key="att5">OTU-197</data>
<data key="size">56.155716</data>
<data key="r">102</data>
<data key="g">194</data>
<data key="b">165</data>
<data key="x">477.29922</data>
<data key="y">734.1625</data>
</node>
<node id="81">
<data key="label">40972</data>
<data key="att6">15.9</data>
<data key="att4">#F46D43</data>
<data key="att3">0.006592427</data>
<data key="att1">OTU-40972</data>
<data key="att7">3.9909549</data>
<data key="att2">13.0</data>
<data key="att5">OTU-40972</data>
<data key="size">45.003525</data>
<data key="r">244</data>
<data key="g">109</data>
<data key="b">67</data>
<data key="x">-131.81583</data>
<data key="y">111.82677</data>
</node>
<node id="137">
<data key="label">691</data>
<data key="att6">13.233334</data>
<data key="att4">#F46D43</data>
<data key="att3">0.0</data>
<data key="att1">OTU-691</data>
<data key="att7">3.7261047</data>
<data key="att2">3.0</data>
<data key="att5">OTU-691</data>
<data key="size">42.630512</data>
<data key="r">244</data>
<data key="g">109</data>
<data key="b">67</data>
<data key="x">573.9497</data>
<data key="y">-83.2773</data>
</node>
<node id="65">
<data key="label">55065</data>
<data key="att6">13.588889</data>
<data key="att4">#F46D43</data>
<data key="att3">0.012933133</data>
<data key="att1">OTU-55065</data>
<data key="att7">3.7643557</data>
<data key="att2">14.0</data>
<data key="att5">OTU-55065</data>
<data key="size">42.973236</data>
<data key="r">244</data>
<data key="g">109</data>
<data key="b">67</data>
<data key="x">260.56955</data>
<data key="y">-463.99484</data>
</node>
<node id="112">
<data key="label">14715</data>
<data key="att6">66.95556</data>
<data key="att4">#F46D43</data>
<data key="att3">0.0</data>
<data key="att1">OTU-14715</data>
<data key="att7">6.065132</data>
<data key="att2">1.0</data>
<data key="att5">OTU-14715</data>
<data key="size">63.587807</data>
<data key="r">244</data>
<data key="g">109</data>
<data key="b">67</data>
<data key="x">600.2669</data>
<data key="y">620.84344</data>
</node>
<node id="20">
<data key="label">483</data>
<data key="att6">22.255556</data>
<data key="att4">#E6F598</data>
<data key="att3">0.045544818</data>
<data key="att1">OTU-483</data>
<data key="att7">4.476094</data>
<data key="att2">12.0</data>
<data key="att5">OTU-483</data>
<data key="size">49.35029</data>
<data key="r">230</data>
<data key="g">245</data>
<data key="b">152</data>
<data key="x">-432.6447</data>
<data key="y">247.21973</data>
</node>
<node id="90">
<data key="label">174</data>
<data key="att6">30.966667</data>
<data key="att4">#FDAE61</data>
<data key="att3">0.0037153787</data>
<data key="att1">OTU-174</data>
<data key="att7">4.9526443</data>
<data key="att2">4.0</data>
<data key="att5">OTU-174</data>
<data key="size">53.620102</data>
<data key="r">253</data>
<data key="g">174</data>
<data key="b">97</data>
<data key="x">286.85623</data>
<data key="y">805.6941</data>
</node>
<node id="27">
<data key="label">449</data>
<data key="att6">14.155556</data>
<data key="att4">#3288BD</data>
<data key="att3">0.035008624</data>
<data key="att1">OTU-449</data>
<data key="att7">3.8232965</data>
<data key="att2">15.0</data>
<data key="att5">OTU-449</data>
<data key="size">43.501335</data>
<data key="r">50</data>
<data key="g">136</data>
<data key="b">189</data>
<data key="x">381.7636</data>
<data key="y">91.18427</data>
</node>
<node id="98">
<data key="label">1210</data>
<data key="att6">18.38889</data>
<data key="att4">#F46D43</data>
<data key="att3">0.0011812082</data>
<data key="att1">OTU-1210</data>
<data key="att7">4.2007623</data>
<data key="att2">4.0</data>
<data key="att5">OTU-1210</data>
<data key="size">46.883366</data>
<data key="r">244</data>
<data key="g">109</data>
<data key="b">67</data>
<data key="x">322.54114</data>
<data key="y">664.1832</data>
</node>
<node id="118">
<data key="label">224</data>
<data key="att6">28.044445</data>
<data key="att4">#ABDDA4</data>
<data key="att3">0.0</data>
<data key="att1">OTU-224</data>
<data key="att7">4.8096433</data>
<data key="att2">1.0</data>
<data key="att5">OTU-224</data>
<data key="size">52.338837</data>
<data key="r">171</data>
<data key="g">221</data>
<data key="b">164</data>
<data key="x">-841.9413</data>
<data key="y">-66.69581</data>
</node>
<node id="14">
<data key="label">46228</data>
<data key="att6">24.633333</data>
<data key="att4">#5E4FA2</data>
<data key="att3">0.06908404</data>
<data key="att1">OTU-46228</data>
<data key="att7">4.62254</data>
<data key="att2">11.0</data>
<data key="att5">OTU-46228</data>
<data key="size">50.662422</data>
<data key="r">94</data>
<data key="g">79</data>
<data key="b">162</data>
<data key="x">-294.6065</data>
<data key="y">649.5034</data>
</node>
<node id="86">
<data key="label">849</data>
<data key="att6">30.677778</data>
<data key="att4">#ABDDA4</data>
<data key="att3">0.005321774</data>
<data key="att1">OTU-849</data>
<data key="att7">4.939122</data>
<data key="att2">7.0</data>
<data key="att5">OTU-849</data>
<data key="size">53.498947</data>
<data key="r">171</data>
<data key="g">221</data>
<data key="b">164</data>
<data key="x">-475.52048</data>
<data key="y">88.727646</data>
</node>
<node id="85">
<data key="label">342</data>
<data key="att6">12.5</data>
<data key="att4">#D53E4F</data>
<data key="att3">0.0053990134</data>
<data key="att1">OTU-342</data>
<data key="att7">3.6438563</data>
<data key="att2">4.0</data>
<data key="att5">OTU-342</data>
<data key="size">41.89358</data>
<data key="r">0</data>
<data key="g">42</data>
<data key="b">255</data>
<data key="x">-846.27637</data>
<data key="y">125.89204</data>
</node>
<node id="119">
<data key="label">226</data>
<data key="att6">20.211111</data>
<data key="att4">#D3D3D3</data>
<data key="att3">0.0</data>
<data key="att1">OTU-226</data>
<data key="att7">4.3370767</data>
<data key="att2">1.0</data>
<data key="att5">OTU-226</data>
<data key="size">48.10472</data>
<data key="r">211</data>
<data key="g">211</data>
<data key="b">211</data>
<data key="x">-997.7633</data>
<data key="y">36.992016</data>
</node>
<node id="25">
<data key="label">53379</data>
<data key="att6">32.733334</data>
<data key="att4">#ABDDA4</data>
<data key="att3">0.03752304</data>
<data key="att1">OTU-53379</data>
<data key="att7">5.0326886</data>
<data key="att2">19.0</data>
<data key="att5">OTU-53379</data>
<data key="size">54.337288</data>
<data key="r">171</data>
<data key="g">221</data>
<data key="b">164</data>
<data key="x">-266.80753</data>
<data key="y">-474.04385</data>
</node>
<node id="133">
<data key="label">51766</data>
<data key="att6">17.422222</data>
<data key="att4">#FDAE61</data>
<data key="att3">0.0</data>
<data key="att1">OTU-51766</data>
<data key="att7">4.1228566</data>
<data key="att2">4.0</data>
<data key="att5">OTU-51766</data>
<data key="size">46.185345</data>
<data key="r">253</data>
<data key="g">174</data>
<data key="b">97</data>
<data key="x">-574.3187</data>
<data key="y">484.01248</data>
</node>
<node id="42">
<data key="label">306</data>
<data key="att6">37.88889</data>
<data key="att4">#D3D3D3</data>
<data key="att3">0.021858925</data>
<data key="att1">OTU-306</data>
<data key="att7">5.243703</data>
<data key="att2">7.0</data>
<data key="att5">OTU-306</data>
<data key="size">56.22794</data>
<data key="r">211</data>
<data key="g">211</data>
<data key="b">211</data>
<data key="x">-478.64056</data>
<data key="y">-141.6958</data>
</node>
<node id="93">
<data key="label">121</data>
<data key="att6">41.744446</data>
<data key="att4">#FDAE61</data>
<data key="att3">0.0023614974</data>
<data key="att1">OTU-121</data>
<data key="att7">5.3835125</data>
<data key="att2">12.0</data>
<data key="att5">OTU-121</data>
<data key="size">57.48061</data>
<data key="r">253</data>
<data key="g">174</data>
<data key="b">97</data>
<data key="x">294.43497</data>
<data key="y">-197.74359</data>
</node>
<node id="109">
<data key="label">1017</data>
<data key="att6">10.988889</data>
<data key="att4">#FDAE61</data>
<data key="att3">0.0</data>
<data key="att1">OTU-1017</data>
<data key="att7">3.4579737</data>
<data key="att2">1.0</data>
<data key="att5">OTU-1017</data>
<data key="size">40.228104</data>
<data key="r">253</data>
<data key="g">174</data>
<data key="b">97</data>
<data key="x">-47.188885</data>
<data key="y">883.6343</data>
</node>
<node id="49">
<data key="label">150</data>
<data key="att6">29.766666</data>
<data key="att4">#ABDDA4</data>
<data key="att3">0.017900882</data>
<data key="att1">OTU-150</data>
<data key="att7">4.8956256</data>
<data key="att2">9.0</data>
<data key="att5">OTU-150</data>
<data key="size">53.109222</data>
<data key="r">171</data>
<data key="g">221</data>
<data key="b">164</data>
<data key="x">38.84126</data>
<data key="y">303.65927</data>
</node>
<node id="113">
<data key="label">1629</data>
<data key="att6">18.466667</data>
<data key="att4">#ABDDA4</data>
<data key="att3">0.0</data>
<data key="att1">OTU-1629</data>
<data key="att7">4.2068515</data>
<data key="att2">3.0</data>
<data key="att5">OTU-1629</data>
<data key="size">46.937923</data>
<data key="r">171</data>
<data key="g">221</data>
<data key="b">164</data>
<data key="x">-643.0129</data>
<data key="y">617.8656</data>
</node>
<node id="82">
<data key="label">502</data>
<data key="att6">29.944445</data>
<data key="att4">#66C2A5</data>
<data key="att3">0.0065699336</data>
<data key="att1">OTU-502</data>
<data key="att7">4.9042163</data>
<data key="att2">6.0</data>
<data key="att5">OTU-502</data>
<data key="size">53.186195</data>
<data key="r">102</data>
<data key="g">194</data>
<data key="b">165</data>
<data key="x">-722.29504</data>
<data key="y">-373.03836</data>
</node>
<node id="139">
<data key="label">765</data>
<data key="att6">15.744445</data>
<data key="att4">#F46D43</data>
<data key="att3">0.0</data>
<data key="att1">OTU-765</data>
<data key="att7">3.976771</data>
<data key="att2">2.0</data>
<data key="att5">OTU-765</data>
<data key="size">44.876442</data>
<data key="r">244</data>
<data key="g">109</data>
<data key="b">67</data>
<data key="x">-901.1121</data>
<data key="y">-426.98373</data>
</node>
<node id="78">
<data key="label">366</data>
<data key="att6">18.01111</data>
<data key="att4">#D3D3D3</data>
<data key="att3">0.007734024</data>
<data key="att1">OTU-366</data>
<data key="att7">4.170815</data>
<data key="att2">11.0</data>
<data key="att5">OTU-366</data>
<data key="size">46.615044</data>
<data key="r">211</data>
<data key="g">211</data>
<data key="b">211</data>
<data key="x">-294.8111</data>
<data key="y">130.69089</data>
</node>
<node id="96">
<data key="label">15948</data>
<data key="att6">12.5</data>
<data key="att4">#F46D43</data>
<data key="att3">0.0015706592</data>
<data key="att1">OTU-15948</data>
<data key="att7">3.6438563</data>
<data key="att2">3.0</data>
<data key="att5">OTU-15948</data>
<data key="size">41.89358</data>
<data key="r">244</data>
<data key="g">109</data>
<data key="b">67</data>
<data key="x">-739.35693</data>
<data key="y">442.19376</data>
</node>
<node id="77">
<data key="label">296</data>
<data key="att6">42.1</data>
<data key="att4">#FDAE61</data>
<data key="att3">0.0082874745</data>
<data key="att1">OTU-296</data>
<data key="att7">5.395748</data>
<data key="att2">17.0</data>
<data key="att5">OTU-296</data>
<data key="size">57.59024</data>
<data key="r">253</data>
<data key="g">174</data>
<data key="b">97</data>
<data key="x">-239.18378</data>
<data key="y">-314.42264</data>
</node>
<node id="136">
<data key="label">67774</data>
<data key="att6">7.3333335</data>
<data key="att4">#D53E4F</data>
<data key="att3">0.0</data>
<data key="att1">OTU-67774</data>
<data key="att7">2.874469</data>
<data key="att2">2.0</data>
<data key="att5">OTU-67774</data>
<data key="size">35.0</data>
<data key="r">0</data>
<data key="g">42</data>
<data key="b">255</data>
<data key="x">581.9234</data>
<data key="y">-369.9959</data>
</node>
<edge source="1" target="8">
<data key="edgeid">0</data>
<data key="weight">1.0</data>
<data key="att1">copresence</data>
</edge>
<edge source="8" target="133">
<data key="edgeid">1</data>
<data key="weight">1.0</data>
<data key="att1">copresence</data>
</edge>
<edge source="8" target="24">
<data key="edgeid">2</data>
<data key="weight">1.0</data>
<data key="att1">copresence</data>
</edge>
<edge source="48" target="50">
<data key="edgeid">3</data>
<data key="weight">1.0</data>
<data key="att1">copresence</data>
</edge>
<edge source="50" target="80">
<data key="edgeid">4</data>
<data key="weight">1.0</data>
<data key="att1">copresence</data>
</edge>
<edge source="73" target="79">
<data key="edgeid">5</data>
<data key="weight">1.0</data>
<data key="att1">copresence</data>
</edge>
<edge source="53" target="79">
<data key="edgeid">6</data>
<data key="weight">1.0</data>
<data key="att1">copresence</data>
</edge>
<edge source="29" target="79">
<data key="edgeid">7</data>
<data key="weight">1.0</data>
<data key="att1">copresence</data>
</edge>
<edge source="79" target="92">
<data key="edgeid">8</data>
<data key="weight">1.0</data>
<data key="att1">copresence</data>
</edge>
<edge source="7" target="47">
<data key="edgeid">9</data>
<data key="weight">1.0</data>
<data key="att1">copresence</data>
</edge>
<edge source="52" target="57">
<data key="edgeid">10</data>
<data key="weight">1.0</data>
<data key="att1">copresence</data>
</edge>
<edge source="22" target="76">
<data key="edgeid">11</data>
<data key="weight">1.0</data>
<data key="att1">copresence</data>
</edge>
<edge source="48" target="132">
<data key="edgeid">12</data>
<data key="weight">1.0</data>
<data key="att1">copresence</data>
</edge>
<edge source="69" target="73">
<data key="edgeid">13</data>
<data key="weight">1.0</data>
<data key="att1">copresence</data>
</edge>
<edge source="40" target="69">
<data key="edgeid">14</data>
<data key="weight">1.0</data>
<data key="att1">copresence</data>
</edge>
<edge source="26" target="69">
<data key="edgeid">15</data>
<data key="weight">1.0</data>
<data key="att1">copresence</data>
</edge>
<edge source="1" target="26">
<data key="edgeid">16</data>
<data key="weight">1.0</data>
<data key="att1">copresence</data>
</edge>
<edge source="26" target="89">
<data key="edgeid">17</data>
<data key="weight">1.0</data>
<data key="att1">copresence</data>
</edge>
<edge source="39" target="89">
<data key="edgeid">18</data>
<data key="weight">1.0</data>
<data key="att1">copresence</data>
</edge>
<edge source="71" target="87">
<data key="edgeid">19</data>
<data key="weight">1.0</data>
<data key="att1">copresence</data>
</edge>
<edge source="56" target="71">
<data key="edgeid">20</data>
<data key="weight">1.0</data>
<data key="att1">copresence</data>
</edge>
<edge source="7" target="71">
<data key="edgeid">21</data>
<data key="weight">1.0</data>
<data key="att1">copresence</data>
</edge>
<edge source="9" target="116">
<data key="edgeid">22</data>
<data key="weight">1.0</data>
<data key="att1">copresence</data>
</edge>
<edge source="83" target="116">
<data key="edgeid">23</data>
<data key="weight">1.0</data>
<data key="att1">copresence</data>
</edge>
<edge source="6" target="64">
<data key="edgeid">24</data>
<data key="weight">1.0</data>
<data key="att1">copresence</data>
</edge>
<edge source="6" target="35">
<data key="edgeid">25</data>
<data key="weight">1.0</data>
<data key="att1">copresence</data>
</edge>
<edge source="78" target="87">
<data key="edgeid">26</data>
<data key="weight">1.0</data>
<data key="att1">copresence</data>
</edge>
<edge source="23" target="87">
<data key="edgeid">27</data>
<data key="weight">1.0</data>
<data key="att1">copresence</data>
</edge>
<edge source="39" target="53">
<data key="edgeid">28</data>
<data key="weight">1.0</data>
<data key="att1">copresence</data>
</edge>
<edge source="26" target="40">
<data key="edgeid">29</data>
<data key="weight">1.0</data>
<data key="att1">copresence</data>
</edge>
<edge source="29" target="42">
<data key="edgeid">30</data>
<data key="weight">1.0</data>
<data key="att1">copresence</data>
</edge>
<edge source="35" target="42">
<data key="edgeid">31</data>
<data key="weight">1.0</data>
<data key="att1">copresence</data>
</edge>
<edge source="44" target="107">
<data key="edgeid">32</data>
<data key="weight">1.0</data>
<data key="att1">copresence</data>
</edge>
<edge source="68" target="107">
<data key="edgeid">33</data>
<data key="weight">1.0</data>
<data key="att1">copresence</data>
</edge>
<edge source="9" target="107">
<data key="edgeid">34</data>
<data key="weight">1.0</data>
<data key="att1">copresence</data>
</edge>
<edge source="83" target="107">
<data key="edgeid">35</data>
<data key="weight">1.0</data>
<data key="att1">copresence</data>
</edge>
<edge source="39" target="102">
<data key="edgeid">36</data>
<data key="weight">1.0</data>
<data key="att1">copresence</data>
</edge>
<edge source="29" target="44">
<data key="edgeid">37</data>
<data key="weight">1.0</data>
<data key="att1">copresence</data>
</edge>
<edge source="35" target="44">
<data key="edgeid">38</data>
<data key="weight">1.0</data>
<data key="att1">copresence</data>
</edge>
<edge source="44" target="68">
<data key="edgeid">39</data>
<data key="weight">1.0</data>
<data key="att1">copresence</data>
</edge>
<edge source="9" target="44">
<data key="edgeid">40</data>
<data key="weight">1.0</data>
<data key="att1">copresence</data>
</edge>
<edge source="44" target="83">
<data key="edgeid">41</data>
<data key="weight">1.0</data>
<data key="att1">copresence</data>
</edge>
<edge source="7" target="44">
<data key="edgeid">42</data>
<data key="weight">1.0</data>
<data key="att1">copresence</data>
</edge>
<edge source="35" target="64">
<data key="edgeid">43</data>
<data key="weight">1.0</data>
<data key="att1">copresence</data>
</edge>
<edge source="64" target="75">
<data key="edgeid">44</data>
<data key="weight">1.0</data>
<data key="att1">copresence</data>
</edge>
<edge source="26" target="39">
<data key="edgeid">45</data>
<data key="weight">1.0</data>
<data key="att1">copresence</data>
</edge>
<edge source="74" target="132">
<data key="edgeid">46</data>
<data key="weight">1.0</data>
<data key="att1">copresence</data>
</edge>
<edge source="9" target="82">
<data key="edgeid">47</data>
<data key="weight">1.0</data>
<data key="att1">copresence</data>
</edge>
<edge source="82" target="83">
<data key="edgeid">48</data>
<data key="weight">1.0</data>
<data key="att1">copresence</data>
</edge>
<edge source="41" target="94">
<data key="edgeid">49</data>
<data key="weight">1.0</data>
<data key="att1">copresence</data>
</edge>
<edge source="68" target="74">
<data key="edgeid">50</data>
<data key="weight">1.0</data>
<data key="att1">copresence</data>
</edge>
<edge source="9" target="83">
<data key="edgeid">51</data>
<data key="weight">1.0</data>
<data key="att1">copresence</data>
</edge>
<edge source="7" target="9">
<data key="edgeid">52</data>
<data key="weight">1.0</data>
<data key="att1">copresence</data>
</edge>
<edge source="7" target="83">
<data key="edgeid">53</data>
<data key="weight">1.0</data>
<data key="att1">copresence</data>
</edge>
<edge source="8" target="49">
<data key="edgeid">54</data>
<data key="weight">1.0</data>
<data key="att1">copresence</data>
</edge>
<edge source="8" target="96">
<data key="edgeid">55</data>
<data key="weight">1.0</data>
<data key="att1">copresence</data>
</edge>
<edge source="8" target="20">
<data key="edgeid">56</data>
<data key="weight">1.0</data>
<data key="att1">copresence</data>
</edge>
<edge source="18" target="50">
<data key="edgeid">57</data>
<data key="weight">1.0</data>
<data key="att1">copresence</data>
</edge>
<edge source="64" target="79">
<data key="edgeid">58</data>
<data key="weight">1.0</data>
<data key="att1">copresence</data>
</edge>
<edge source="35" target="79">
<data key="edgeid">59</data>
<data key="weight">1.0</data>
<data key="att1">copresence</data>
</edge>
<edge source="18" target="47">
<data key="edgeid">60</data>
<data key="weight">1.0</data>
<data key="att1">copresence</data>
</edge>
<edge source="47" target="48">
<data key="edgeid">61</data>
<data key="weight">1.0</data>
<data key="att1">copresence</data>
</edge>
<edge source="47" target="107">
<data key="edgeid">62</data>
<data key="weight">1.0</data>
<data key="att1">copresence</data>
</edge>
<edge source="47" target="82">
<data key="edgeid">63</data>
<data key="weight">1.0</data>
<data key="att1">copresence</data>
</edge>
<edge source="47" target="68">
<data key="edgeid">64</data>
<data key="weight">1.0</data>
<data key="att1">copresence</data>
</edge>
<edge source="47" target="80">
<data key="edgeid">65</data>
<data key="weight">1.0</data>
<data key="att1">copresence</data>
</edge>
<edge source="47" target="83">
<data key="edgeid">66</data>
<data key="weight">1.0</data>
<data key="att1">copresence</data>
</edge>
<edge source="52" target="71">
<data key="edgeid">67</data>
<data key="weight">1.0</data>
<data key="att1">copresence</data>
</edge>
<edge source="19" target="52">
<data key="edgeid">68</data>
<data key="weight">1.0</data>
<data key="att1">copresence</data>
</edge>
<edge source="7" target="52">
<data key="edgeid">69</data>
<data key="weight">1.0</data>
<data key="att1">copresence</data>
</edge>
<edge source="17" target="95">
<data key="edgeid">70</data>
<data key="weight">1.0</data>
<data key="att1">copresence</data>
</edge>
<edge source="80" target="95">
<data key="edgeid">71</data>
<data key="weight">1.0</data>
<data key="att1">copresence</data>
</edge>
<edge source="1" target="12">
<data key="edgeid">72</data>
<data key="weight">1.0</data>
<data key="att1">copresence</data>
</edge>
<edge source="12" target="67">
<data key="edgeid">73</data>
<data key="weight">1.0</data>
<data key="att1">copresence</data>
</edge>
<edge source="12" target="76">
<data key="edgeid">74</data>
<data key="weight">1.0</data>
<data key="att1">copresence</data>
</edge>
<edge source="12" target="66">
<data key="edgeid">75</data>
<data key="weight">1.0</data>
<data key="att1">copresence</data>
</edge>
<edge source="12" target="14">
<data key="edgeid">76</data>
<data key="weight">1.0</data>
<data key="att1">copresence</data>
</edge>
<edge source="12" target="133">
<data key="edgeid">77</data>
<data key="weight">1.0</data>
<data key="att1">copresence</data>
</edge>
<edge source="12" target="23">
<data key="edgeid">78</data>
<data key="weight">1.0</data>
<data key="att1">copresence</data>
</edge>
<edge source="12" target="24">
<data key="edgeid">79</data>
<data key="weight">1.0</data>
<data key="att1">copresence</data>
</edge>
<edge source="18" target="48">
<data key="edgeid">80</data>
<data key="weight">1.0</data>
<data key="att1">copresence</data>
</edge>
<edge source="18" target="116">
<data key="edgeid">81</data>
<data key="weight">1.0</data>
<data key="att1">copresence</data>
</edge>
<edge source="18" target="82">
<data key="edgeid">82</data>
<data key="weight">1.0</data>
<data key="att1">copresence</data>
</edge>
<edge source="18" target="80">
<data key="edgeid">83</data>
<data key="weight">1.0</data>
<data key="att1">copresence</data>
</edge>
<edge source="9" target="18">
<data key="edgeid">84</data>
<data key="weight">1.0</data>
<data key="att1">copresence</data>
</edge>
<edge source="18" target="83">
<data key="edgeid">85</data>
<data key="weight">1.0</data>
<data key="att1">copresence</data>
</edge>
<edge source="7" target="18">
<data key="edgeid">86</data>
<data key="weight">1.0</data>
<data key="att1">copresence</data>
</edge>
<edge source="22" target="36">
<data key="edgeid">87</data>
<data key="weight">1.0</data>
<data key="att1">copresence</data>
</edge>
<edge source="14" target="22">
<data key="edgeid">88</data>
<data key="weight">1.0</data>
<data key="att1">copresence</data>
</edge>
<edge source="48" target="80">
<data key="edgeid">89</data>
<data key="weight">1.0</data>
<data key="att1">copresence</data>
</edge>
<edge source="111" target="120">
<data key="edgeid">90</data>
<data key="weight">1.0</data>
<data key="att1">copresence</data>
</edge>
<edge source="40" target="111">
<data key="edgeid">91</data>
<data key="weight">1.0</data>
<data key="att1">copresence</data>
</edge>
<edge source="69" target="120">
<data key="edgeid">92</data>
<data key="weight">1.0</data>
<data key="att1">copresence</data>
</edge>
<edge source="27" target="69">
<data key="edgeid">93</data>
<data key="weight">1.0</data>
<data key="att1">copresence</data>
</edge>
<edge source="26" target="49">
<data key="edgeid">94</data>
<data key="weight">1.0</data>
<data key="att1">copresence</data>
</edge>
<edge source="39" target="49">
<data key="edgeid">95</data>
<data key="weight">1.0</data>
<data key="att1">copresence</data>
</edge>
<edge source="1" target="67">
<data key="edgeid">96</data>
<data key="weight">1.0</data>
<data key="att1">copresence</data>
</edge>
<edge source="1" target="14">
<data key="edgeid">97</data>
<data key="weight">1.0</data>
<data key="att1">copresence</data>
</edge>
<edge source="14" target="89">
<data key="edgeid">98</data>
<data key="weight">1.0</data>
<data key="att1">copresence</data>
</edge>
<edge source="24" target="104">
<data key="edgeid">99</data>
<data key="weight">1.0</data>
<data key="att1">copresence</data>
</edge>
<edge source="46" target="67">
<data key="edgeid">100</data>
<data key="weight">1.0</data>
<data key="att1">copresence</data>
</edge>
<edge source="67" target="76">
<data key="edgeid">101</data>
<data key="weight">1.0</data>
<data key="att1">copresence</data>
</edge>
<edge source="14" target="67">
<data key="edgeid">102</data>
<data key="weight">1.0</data>
<data key="att1">copresence</data>
</edge>
<edge source="14" target="46">
<data key="edgeid">103</data>
<data key="weight">1.0</data>
<data key="att1">copresence</data>
</edge>
<edge source="6" target="87">
<data key="edgeid">104</data>
<data key="weight">1.0</data>
<data key="att1">copresence</data>
</edge>
<edge source="6" target="78">
<data key="edgeid">105</data>
<data key="weight">1.0</data>
<data key="att1">copresence</data>
</edge>
<edge source="6" target="29">
<data key="edgeid">106</data>
<data key="weight">1.0</data>
<data key="att1">copresence</data>
</edge>
<edge source="6" target="26">
<data key="edgeid">107</data>
<data key="weight">1.0</data>
<data key="att1">copresence</data>
</edge>
<edge source="65" target="73">
<data key="edgeid">108</data>
<data key="weight">1.0</data>
<data key="att1">copresence</data>
</edge>
<edge source="30" target="57">
<data key="edgeid">109</data>
<data key="weight">1.0</data>
<data key="att1">copresence</data>
</edge>
<edge source="19" target="57">
<data key="edgeid">110</data>
<data key="weight">1.0</data>
<data key="att1">copresence</data>
</edge>
<edge source="7" target="57">
<data key="edgeid">111</data>
<data key="weight">1.0</data>
<data key="att1">copresence</data>
</edge>
<edge source="5" target="87">
<data key="edgeid">112</data>
<data key="weight">1.0</data>
<data key="att1">copresence</data>
</edge>
<edge source="64" target="87">
<data key="edgeid">113</data>
<data key="weight">1.0</data>
<data key="att1">copresence</data>
</edge>
<edge source="35" target="87">
<data key="edgeid">114</data>
<data key="weight">1.0</data>
<data key="att1">copresence</data>
</edge>
<edge source="7" target="87">
<data key="edgeid">115</data>
<data key="weight">1.0</data>
<data key="att1">copresence</data>
</edge>
<edge source="29" target="53">
<data key="edgeid">116</data>
<data key="weight">1.0</data>
<data key="att1">copresence</data>
</edge>
<edge source="33" target="55">
<data key="edgeid">117</data>
<data key="weight">1.0</data>
<data key="att1">copresence</data>
</edge>
<edge source="27" target="40">
<data key="edgeid">118</data>
<data key="weight">1.0</data>
<data key="att1">copresence</data>
</edge>
<edge source="40" target="64">
<data key="edgeid">119</data>
<data key="weight">1.0</data>
<data key="att1">copresence</data>
</edge>
<edge source="26" target="102">
<data key="edgeid">120</data>
<data key="weight">1.0</data>
<data key="att1">copresence</data>
</edge>
<edge source="30" target="44">
<data key="edgeid">121</data>
<data key="weight">1.0</data>
<data key="att1">copresence</data>
</edge>
<edge source="5" target="78">
<data key="edgeid">122</data>
<data key="weight">1.0</data>
<data key="att1">copresence</data>
</edge>
<edge source="64" target="78">
<data key="edgeid">123</data>
<data key="weight">1.0</data>
<data key="att1">copresence</data>
</edge>
<edge source="35" target="78">
<data key="edgeid">124</data>
<data key="weight">1.0</data>
<data key="att1">copresence</data>
</edge>
<edge source="41" target="78">
<data key="edgeid">125</data>
<data key="weight">1.0</data>
<data key="att1">copresence</data>
</edge>
<edge source="9" target="17">
<data key="edgeid">126</data>
<data key="weight">1.0</data>
<data key="att1">copresence</data>
</edge>
<edge source="17" target="141">
<data key="edgeid">127</data>
<data key="weight">1.0</data>
<data key="att1">copresence</data>
</edge>
<edge source="14" target="76">
<data key="edgeid">128</data>
<data key="weight">1.0</data>
<data key="att1">copresence</data>
</edge>
<edge source="26" target="27">
<data key="edgeid">129</data>
<data key="weight">1.0</data>
<data key="att1">copresence</data>
</edge>
<edge source="27" target="39">
<data key="edgeid">130</data>
<data key="weight">1.0</data>
<data key="att1">copresence</data>
</edge>
<edge source="5" target="20">
<data key="edgeid">131</data>
<data key="weight">1.0</data>
<data key="att1">copresence</data>
</edge>
<edge source="5" target="23">
<data key="edgeid">132</data>
<data key="weight">1.0</data>
<data key="att1">copresence</data>
</edge>
<edge source="5" target="94">
<data key="edgeid">133</data>
<data key="weight">1.0</data>
<data key="att1">copresence</data>
</edge>
<edge source="5" target="24">
<data key="edgeid">134</data>
<data key="weight">1.0</data>
<data key="att1">copresence</data>
</edge>
<edge source="9" target="56">
<data key="edgeid">135</data>
<data key="weight">1.0</data>
<data key="att1">copresence</data>
</edge>
<edge source="14" target="39">
<data key="edgeid">136</data>
<data key="weight">1.0</data>
<data key="att1">copresence</data>
</edge>
<edge source="29" target="35">
<data key="edgeid">137</data>
<data key="weight">1.0</data>
<data key="att1">copresence</data>
</edge>
<edge source="9" target="29">
<data key="edgeid">138</data>
<data key="weight">1.0</data>
<data key="att1">copresence</data>
</edge>
<edge source="20" target="94">
<data key="edgeid">139</data>
<data key="weight">1.0</data>
<data key="att1">copresence</data>
</edge>
<edge source="20" target="24">
<data key="edgeid">140</data>
<data key="weight">1.0</data>
<data key="att1">copresence</data>
</edge>
<edge source="132" target="135">
<data key="edgeid">141</data>
<data key="weight">1.0</data>
<data key="att1">copresence</data>
</edge>
<edge source="24" target="133">
<data key="edgeid">142</data>
<data key="weight">1.0</data>
<data key="att1">copresence</data>
</edge>
<edge source="7" target="30">
<data key="edgeid">143</data>
<data key="weight">1.0</data>
<data key="att1">copresence</data>
</edge>
<edge source="19" target="70">
<data key="edgeid">144</data>
<data key="weight">1.0</data>
<data key="att1">copresence</data>
</edge>
<edge source="7" target="35">
<data key="edgeid">145</data>
<data key="weight">1.0</data>
<data key="att1">copresence</data>
</edge>
<edge source="9" target="23">
<data key="edgeid">146</data>
<data key="weight">1.0</data>
<data key="att1">copresence</data>
</edge>
<edge source="24" target="94">
<data key="edgeid">147</data>
<data key="weight">1.0</data>
<data key="att1">copresence</data>
</edge>
<edge source="74" target="80">
<data key="edgeid">148</data>
<data key="weight">1.0</data>
<data key="att1">copresence</data>
</edge>
<edge source="68" target="80">
<data key="edgeid">149</data>
<data key="weight">1.0</data>
<data key="att1">copresence</data>
</edge>
<edge source="9" target="68">
<data key="edgeid">150</data>
<data key="weight">1.0</data>
<data key="att1">copresence</data>
</edge>
<edge source="139" target="141">
<data key="edgeid">151</data>
<data key="weight">1.0</data>
<data key="att1">copresence</data>
</edge>
<edge source="43" target="105">
<data key="edgeid">152</data>
<data key="weight">1.0</data>
<data key="att1">copresence</data>
</edge>
<edge source="8" target="109">
<data key="edgeid">153</data>
<data key="weight">1.0</data>
<data key="att1">copresence</data>
</edge>
<edge source="8" target="12">
<data key="edgeid">154</data>
<data key="weight">1.0</data>
<data key="att1">copresence</data>
</edge>
<edge source="8" target="22">
<data key="edgeid">155</data>
<data key="weight">1.0</data>
<data key="att1">copresence</data>
</edge>
<edge source="8" target="90">
<data key="edgeid">156</data>
<data key="weight">1.0</data>
<data key="att1">copresence</data>
</edge>
<edge source="8" target="67">
<data key="edgeid">157</data>
<data key="weight">1.0</data>
<data key="att1">copresence</data>
</edge>
<edge source="8" target="46">
<data key="edgeid">158</data>
<data key="weight">1.0</data>
<data key="att1">copresence</data>
</edge>
<edge source="8" target="14">
<data key="edgeid">159</data>
<data key="weight">1.0</data>
<data key="att1">copresence</data>
</edge>
<edge source="8" target="33">
<data key="edgeid">160</data>
<data key="weight">1.0</data>
<data key="att1">copresence</data>
</edge>
<edge source="50" target="88">
<data key="edgeid">161</data>
<data key="weight">1.0</data>
<data key="att1">copresence</data>
</edge>
<edge source="72" target="79">
<data key="edgeid">162</data>
<data key="weight">1.0</data>
<data key="att1">copresence</data>
</edge>
<edge source="31" target="79">
<data key="edgeid">163</data>
<data key="weight">1.0</data>
<data key="att1">copresence</data>
</edge>
<edge source="45" target="79">
<data key="edgeid">164</data>
<data key="weight">1.0</data>
<data key="att1">copresence</data>
</edge>
<edge source="37" target="79">
<data key="edgeid">165</data>
<data key="weight">1.0</data>
<data key="att1">copresence</data>
</edge>
<edge source="65" target="79">
<data key="edgeid">166</data>
<data key="weight">1.0</data>
<data key="att1">copresence</data>
</edge>
<edge source="38" target="79">
<data key="edgeid">167</data>
<data key="weight">1.0</data>
<data key="att1">copresence</data>
</edge>
<edge source="2" target="16">
<data key="edgeid">168</data>
<data key="weight">1.0</data>
<data key="att1">copresence</data>
</edge>
<edge source="44" target="47">
<data key="edgeid">169</data>
<data key="weight">1.0</data>
<data key="att1">copresence</data>
</edge>
<edge source="25" target="47">
<data key="edgeid">170</data>
<data key="weight">1.0</data>
<data key="att1">copresence</data>
</edge>
<edge source="9" target="47">
<data key="edgeid">171</data>
<data key="weight">1.0</data>
<data key="att1">copresence</data>
</edge>
<edge source="71" target="93">
<data key="edgeid">172</data>
<data key="weight">1.0</data>
<data key="att1">copresence</data>
</edge>
<edge source="6" target="93">
<data key="edgeid">173</data>
<data key="weight">1.0</data>
<data key="att1">copresence</data>
</edge>
<edge source="73" target="93">
<data key="edgeid">174</data>
<data key="weight">1.0</data>
<data key="att1">copresence</data>
</edge>
<edge source="31" target="93">
<data key="edgeid">175</data>
<data key="weight">1.0</data>
<data key="att1">copresence</data>
</edge>
<edge source="77" target="93">
<data key="edgeid">176</data>
<data key="weight">1.0</data>
<data key="att1">copresence</data>
</edge>
<edge source="45" target="93">
<data key="edgeid">177</data>
<data key="weight">1.0</data>
<data key="att1">copresence</data>
</edge>
<edge source="37" target="93">
<data key="edgeid">178</data>
<data key="weight">1.0</data>
<data key="att1">copresence</data>
</edge>
<edge source="64" target="93">
<data key="edgeid">179</data>
<data key="weight">1.0</data>
<data key="att1">copresence</data>
</edge>
<edge source="65" target="93">
<data key="edgeid">180</data>
<data key="weight">1.0</data>
<data key="att1">copresence</data>
</edge>
<edge source="75" target="93">
<data key="edgeid">181</data>
<data key="weight">1.0</data>
<data key="att1">copresence</data>
</edge>
<edge source="1" target="98">
<data key="edgeid">182</data>
<data key="weight">1.0</data>
<data key="att1">copresence</data>
</edge>
<edge source="84" target="98">
<data key="edgeid">183</data>
<data key="weight">1.0</data>
<data key="att1">copresence</data>
</edge>
<edge source="52" target="99">
<data key="edgeid">184</data>
<data key="weight">1.0</data>
<data key="att1">copresence</data>
</edge>
<edge source="51" target="52">
<data key="edgeid">185</data>
<data key="weight">1.0</data>
<data key="att1">copresence</data>
</edge>
<edge source="21" target="52">
<data key="edgeid">186</data>
<data key="weight">1.0</data>
<data key="att1">copresence</data>
</edge>
<edge source="12" target="46">
<data key="edgeid">187</data>
<data key="weight">1.0</data>
<data key="att1">copresence</data>
</edge>
<edge source="5" target="12">
<data key="edgeid">188</data>
<data key="weight">1.0</data>
<data key="att1">copresence</data>
</edge>
<edge source="12" target="20">
<data key="edgeid">189</data>
<data key="weight">1.0</data>
<data key="att1">copresence</data>
</edge>
<edge source="12" target="94">
<data key="edgeid">190</data>
<data key="weight">1.0</data>
<data key="att1">copresence</data>
</edge>
<edge source="12" target="13">
<data key="edgeid">191</data>
<data key="weight">1.0</data>
<data key="att1">copresence</data>
</edge>
<edge source="12" target="86">
<data key="edgeid">192</data>
<data key="weight">1.0</data>
<data key="att1">copresence</data>
</edge>
<edge source="18" target="99">
<data key="edgeid">193</data>
<data key="weight">1.0</data>
<data key="att1">copresence</data>
</edge>
<edge source="18" target="107">
<data key="edgeid">194</data>
<data key="weight">1.0</data>
<data key="att1">copresence</data>
</edge>
<edge source="18" target="44">
<data key="edgeid">195</data>
<data key="weight">1.0</data>
<data key="att1">copresence</data>
</edge>
<edge source="18" target="25">
<data key="edgeid">196</data>
<data key="weight">1.0</data>
<data key="att1">copresence</data>
</edge>
<edge source="18" target="68">
<data key="edgeid">197</data>
<data key="weight">1.0</data>
<data key="att1">copresence</data>
</edge>
<edge source="22" target="33">
<data key="edgeid">198</data>
<data key="weight">1.0</data>
<data key="att1">copresence</data>
</edge>
<edge source="48" target="74">
<data key="edgeid">199</data>
<data key="weight">1.0</data>
<data key="att1">copresence</data>
</edge>
<edge source="17" target="58">
<data key="edgeid">200</data>
<data key="weight">1.0</data>
<data key="att1">copresence</data>
</edge>
<edge source="9" target="58">
<data key="edgeid">201</data>
<data key="weight">1.0</data>
<data key="att1">copresence</data>
</edge>
<edge source="7" target="58">
<data key="edgeid">202</data>
<data key="weight">1.0</data>
<data key="att1">copresence</data>
</edge>
<edge source="69" target="90">
<data key="edgeid">203</data>
<data key="weight">1.0</data>
<data key="att1">copresence</data>
</edge>
<edge source="6" target="49">
<data key="edgeid">204</data>
<data key="weight">1.0</data>
<data key="att1">copresence</data>
</edge>
<edge source="40" target="49">
<data key="edgeid">205</data>
<data key="weight">1.0</data>
<data key="att1">copresence</data>
</edge>
<edge source="15" target="49">
<data key="edgeid">206</data>
<data key="weight">1.0</data>
<data key="att1">copresence</data>
</edge>
<edge source="49" target="64">
<data key="edgeid">207</data>
<data key="weight">1.0</data>
<data key="att1">copresence</data>
</edge>
<edge source="20" target="49">
<data key="edgeid">208</data>
<data key="weight">1.0</data>
<data key="att1">copresence</data>
</edge>
<edge source="1" target="106">
<data key="edgeid">209</data>
<data key="weight">1.0</data>
<data key="att1">copresence</data>
</edge>
<edge source="1" target="46">
<data key="edgeid">210</data>
<data key="weight">1.0</data>
<data key="att1">copresence</data>
</edge>
<edge source="1" target="84">
<data key="edgeid">211</data>
<data key="weight">1.0</data>
<data key="att1">copresence</data>
</edge>
<edge source="1" target="13">
<data key="edgeid">212</data>
<data key="weight">1.0</data>
<data key="att1">copresence</data>
</edge>
<edge source="6" target="91">
<data key="edgeid">213</data>
<data key="weight">1.0</data>
<data key="att1">copresence</data>
</edge>
<edge source="72" target="91">
<data key="edgeid">214</data>
<data key="weight">1.0</data>
<data key="att1">copresence</data>
</edge>
<edge source="87" target="91">
<data key="edgeid">215</data>
<data key="weight">1.0</data>
<data key="att1">copresence</data>
</edge>
<edge source="31" target="91">
<data key="edgeid">216</data>
<data key="weight">1.0</data>
<data key="att1">copresence</data>
</edge>
<edge source="77" target="91">
<data key="edgeid">217</data>
<data key="weight">1.0</data>
<data key="att1">copresence</data>
</edge>
<edge source="51" target="91">
<data key="edgeid">218</data>
<data key="weight">1.0</data>
<data key="att1">copresence</data>
</edge>
<edge source="15" target="91">
<data key="edgeid">219</data>
<data key="weight">1.0</data>
<data key="att1">copresence</data>
</edge>
<edge source="78" target="91">
<data key="edgeid">220</data>
<data key="weight">1.0</data>
<data key="att1">copresence</data>
</edge>
<edge source="64" target="91">
<data key="edgeid">221</data>
<data key="weight">1.0</data>
<data key="att1">copresence</data>
</edge>
<edge source="35" target="91">
<data key="edgeid">222</data>
<data key="weight">1.0</data>
<data key="att1">copresence</data>
</edge>
<edge source="23" target="91">
<data key="edgeid">223</data>
<data key="weight">1.0</data>
<data key="att1">copresence</data>
</edge>
<edge source="7" target="91">
<data key="edgeid">224</data>
<data key="weight">1.0</data>
<data key="att1">copresence</data>
</edge>
<edge source="20" target="96">
<data key="edgeid">225</data>
<data key="weight">1.0</data>
<data key="att1">copresence</data>
</edge>
<edge source="96" target="100">
<data key="edgeid">226</data>
<data key="weight">1.0</data>
<data key="att1">copresence</data>
</edge>
<edge source="67" target="113">
<data key="edgeid">227</data>
<data key="weight">1.0</data>
<data key="att1">copresence</data>
</edge>
<edge source="24" target="113">
<data key="edgeid">228</data>
<data key="weight">1.0</data>
<data key="att1">copresence</data>
</edge>
<edge source="21" target="114">
<data key="edgeid">229</data>
<data key="weight">1.0</data>
<data key="att1">copresence</data>
</edge>
<edge source="46" target="106">
<data key="edgeid">230</data>
<data key="weight">1.0</data>
<data key="att1">copresence</data>
</edge>
<edge source="27" target="89">
<data key="edgeid">231</data>
<data key="weight">1.0</data>
<data key="att1">copresence</data>
</edge>
<edge source="84" target="90">
<data key="edgeid">232</data>
<data key="weight">1.0</data>
<data key="att1">copresence</data>
</edge>
<edge source="31" target="71">
<data key="edgeid">233</data>
<data key="weight">1.0</data>
<data key="att1">copresence</data>
</edge>
<edge source="51" target="71">
<data key="edgeid">234</data>
<data key="weight">1.0</data>
<data key="att1">copresence</data>
</edge>
<edge source="45" target="71">
<data key="edgeid">235</data>
<data key="weight">1.0</data>
<data key="att1">copresence</data>
</edge>
<edge source="37" target="71">
<data key="edgeid">236</data>
<data key="weight">1.0</data>
<data key="att1">copresence</data>
</edge>
<edge source="5" target="71">
<data key="edgeid">237</data>
<data key="weight">1.0</data>
<data key="att1">copresence</data>
</edge>
<edge source="25" target="71">
<data key="edgeid">238</data>
<data key="weight">1.0</data>
<data key="att1">copresence</data>
</edge>
<edge source="9" target="71">
<data key="edgeid">239</data>
<data key="weight">1.0</data>
<data key="att1">copresence</data>
</edge>
<edge source="67" target="133">
<data key="edgeid">240</data>
<data key="weight">1.0</data>
<data key="att1">copresence</data>
</edge>
<edge source="24" target="67">
<data key="edgeid">241</data>
<data key="weight">1.0</data>
<data key="att1">copresence</data>
</edge>
<edge source="46" target="102">
<data key="edgeid">242</data>
<data key="weight">1.0</data>
<data key="att1">copresence</data>
</edge>
<edge source="46" target="76">
<data key="edgeid">243</data>
<data key="weight">1.0</data>
<data key="att1">copresence</data>
</edge>
<edge source="46" target="101">
<data key="edgeid">244</data>
<data key="weight">1.0</data>
<data key="att1">copresence</data>
</edge>
<edge source="13" target="46">
<data key="edgeid">245</data>
<data key="weight">1.0</data>
<data key="att1">copresence</data>
</edge>
<edge source="39" target="46">
<data key="edgeid">246</data>
<data key="weight">1.0</data>
<data key="att1">copresence</data>
</edge>
<edge source="6" target="72">
<data key="edgeid">247</data>
<data key="weight">1.0</data>
<data key="att1">copresence</data>
</edge>
<edge source="6" target="31">
<data key="edgeid">248</data>
<data key="weight">1.0</data>
<data key="att1">copresence</data>
</edge>
<edge source="6" target="77">
<data key="edgeid">249</data>
<data key="weight">1.0</data>
<data key="att1">copresence</data>
</edge>
<edge source="6" target="40">
<data key="edgeid">250</data>
<data key="weight">1.0</data>
<data key="att1">copresence</data>
</edge>
<edge source="6" target="15">
<data key="edgeid">251</data>
<data key="weight">1.0</data>
<data key="att1">copresence</data>
</edge>
<edge source="6" target="37">
<data key="edgeid">252</data>
<data key="weight">1.0</data>
<data key="att1">copresence</data>
</edge>
<edge source="5" target="6">
<data key="edgeid">253</data>
<data key="weight">1.0</data>
<data key="att1">copresence</data>
</edge>
<edge source="31" target="73">
<data key="edgeid">254</data>
<data key="weight">1.0</data>
<data key="att1">copresence</data>
</edge>
<edge source="40" target="73">
<data key="edgeid">255</data>
<data key="weight">1.0</data>
<data key="att1">copresence</data>
</edge>
<edge source="45" target="73">
<data key="edgeid">256</data>
<data key="weight">1.0</data>
<data key="att1">copresence</data>
</edge>
<edge source="73" target="81">
<data key="edgeid">257</data>
<data key="weight">1.0</data>
<data key="att1">copresence</data>
</edge>
<edge source="37" target="73">
<data key="edgeid">258</data>
<data key="weight">1.0</data>
<data key="att1">copresence</data>
</edge>
<edge source="27" target="73">
<data key="edgeid">259</data>
<data key="weight">1.0</data>
<data key="att1">copresence</data>
</edge>
<edge source="20" target="73">
<data key="edgeid">260</data>
<data key="weight">1.0</data>
<data key="att1">copresence</data>
</edge>
<edge source="57" target="99">
<data key="edgeid">261</data>
<data key="weight">1.0</data>
<data key="att1">copresence</data>
</edge>
<edge source="21" target="57">
<data key="edgeid">262</data>
<data key="weight">1.0</data>
<data key="att1">copresence</data>
</edge>
<edge source="57" target="97">
<data key="edgeid">263</data>
<data key="weight">1.0</data>
<data key="att1">copresence</data>
</edge>
<edge source="38" target="57">
<data key="edgeid">264</data>
<data key="weight">1.0</data>
<data key="att1">copresence</data>
</edge>
<edge source="56" target="118">
<data key="edgeid">265</data>
<data key="weight">1.0</data>
<data key="att1">copresence</data>
</edge>
<edge source="42" target="119">
<data key="edgeid">266</data>
<data key="weight">1.0</data>
<data key="att1">copresence</data>
</edge>
<edge source="53" target="72">
<data key="edgeid">267</data>
<data key="weight">1.0</data>
<data key="att1">copresence</data>
</edge>
<edge source="31" target="72">
<data key="edgeid">268</data>
<data key="weight">1.0</data>
<data key="att1">copresence</data>
</edge>
<edge source="51" target="72">
<data key="edgeid">269</data>
<data key="weight">1.0</data>
<data key="att1">copresence</data>
</edge>
<edge source="15" target="72">
<data key="edgeid">270</data>
<data key="weight">1.0</data>
<data key="att1">copresence</data>
</edge>
<edge source="37" target="72">
<data key="edgeid">271</data>
<data key="weight">1.0</data>
<data key="att1">copresence</data>
</edge>
<edge source="64" target="72">
<data key="edgeid">272</data>
<data key="weight">1.0</data>
<data key="att1">copresence</data>
</edge>
<edge source="29" target="72">
<data key="edgeid">273</data>
<data key="weight">1.0</data>
<data key="att1">copresence</data>
</edge>
<edge source="35" target="72">
<data key="edgeid">274</data>
<data key="weight">1.0</data>
<data key="att1">copresence</data>
</edge>
<edge source="7" target="72">
<data key="edgeid">275</data>
<data key="weight">1.0</data>
<data key="att1">copresence</data>
</edge>
<edge source="40" target="84">
<data key="edgeid">276</data>
<data key="weight">1.0</data>
<data key="att1">copresence</data>
</edge>
<edge source="40" target="120">
<data key="edgeid">277</data>
<data key="weight">1.0</data>
<data key="att1">copresence</data>
</edge>
<edge source="27" target="120">
<data key="edgeid">278</data>
<data key="weight">1.0</data>
<data key="att1">copresence</data>
</edge>
<edge source="31" target="87">
<data key="edgeid">279</data>
<data key="weight">1.0</data>
<data key="att1">copresence</data>
</edge>
<edge source="77" target="87">
<data key="edgeid">280</data>
<data key="weight">1.0</data>
<data key="att1">copresence</data>
</edge>
<edge source="51" target="87">
<data key="edgeid">281</data>
<data key="weight">1.0</data>
<data key="att1">copresence</data>
</edge>
<edge source="45" target="87">
<data key="edgeid">282</data>
<data key="weight">1.0</data>
<data key="att1">copresence</data>
</edge>
<edge source="15" target="87">
<data key="edgeid">283</data>
<data key="weight">1.0</data>
<data key="att1">copresence</data>
</edge>
<edge source="37" target="87">
<data key="edgeid">284</data>
<data key="weight">1.0</data>
<data key="att1">copresence</data>
</edge>
<edge source="37" target="53">
<data key="edgeid">285</data>
<data key="weight">1.0</data>
<data key="att1">copresence</data>
</edge>
<edge source="38" target="53">
<data key="edgeid">286</data>
<data key="weight">1.0</data>
<data key="att1">copresence</data>
</edge>
<edge source="70" target="103">
<data key="edgeid">287</data>
<data key="weight">1.0</data>
<data key="att1">copresence</data>
</edge>
<edge source="88" target="103">
<data key="edgeid">288</data>
<data key="weight">1.0</data>
<data key="att1">copresence</data>
</edge>
<edge source="62" target="122">
<data key="edgeid">289</data>
<data key="weight">1.0</data>
<data key="att1">copresence</data>
</edge>
<edge source="31" target="77">
<data key="edgeid">290</data>
<data key="weight">1.0</data>
<data key="att1">copresence</data>
</edge>
<edge source="31" target="51">
<data key="edgeid">291</data>
<data key="weight">1.0</data>
<data key="att1">copresence</data>
</edge>
<edge source="31" target="45">
<data key="edgeid">292</data>
<data key="weight">1.0</data>
<data key="att1">copresence</data>
</edge>
<edge source="31" target="108">
<data key="edgeid">293</data>
<data key="weight">1.0</data>
<data key="att1">copresence</data>
</edge>
<edge source="15" target="31">
<data key="edgeid">294</data>
<data key="weight">1.0</data>
<data key="att1">copresence</data>
</edge>
<edge source="31" target="78">
<data key="edgeid">295</data>
<data key="weight">1.0</data>
<data key="att1">copresence</data>
</edge>
<edge source="31" target="81">
<data key="edgeid">296</data>
<data key="weight">1.0</data>
<data key="att1">copresence</data>
</edge>
<edge source="31" target="37">
<data key="edgeid">297</data>
<data key="weight">1.0</data>
<data key="att1">copresence</data>
</edge>
<edge source="5" target="31">
<data key="edgeid">298</data>
<data key="weight">1.0</data>
<data key="att1">copresence</data>
</edge>
<edge source="31" target="64">
<data key="edgeid">299</data>
<data key="weight">1.0</data>
<data key="att1">copresence</data>
</edge>
<edge source="29" target="31">
<data key="edgeid">300</data>
<data key="weight">1.0</data>
<data key="att1">copresence</data>
</edge>
<edge source="25" target="31">
<data key="edgeid">301</data>
<data key="weight">1.0</data>
<data key="att1">copresence</data>
</edge>
<edge source="31" target="65">
<data key="edgeid">302</data>
<data key="weight">1.0</data>
<data key="att1">copresence</data>
</edge>
<edge source="31" target="35">
<data key="edgeid">303</data>
<data key="weight">1.0</data>
<data key="att1">copresence</data>
</edge>
<edge source="31" target="41">
<data key="edgeid">304</data>
<data key="weight">1.0</data>
<data key="att1">copresence</data>
</edge>
<edge source="31" target="38">
<data key="edgeid">305</data>
<data key="weight">1.0</data>
<data key="att1">copresence</data>
</edge>
<edge source="7" target="31">
<data key="edgeid">306</data>
<data key="weight">1.0</data>
<data key="att1">copresence</data>
</edge>
<edge source="31" target="75">
<data key="edgeid">307</data>
<data key="weight">1.0</data>
<data key="att1">copresence</data>
</edge>
<edge source="51" target="77">
<data key="edgeid">308</data>
<data key="weight">1.0</data>
<data key="att1">copresence</data>
</edge>
<edge source="45" target="77">
<data key="edgeid">309</data>
<data key="weight">1.0</data>
<data key="att1">copresence</data>
</edge>
<edge source="15" target="77">
<data key="edgeid">310</data>
<data key="weight">1.0</data>
<data key="att1">copresence</data>
</edge>
<edge source="37" target="77">
<data key="edgeid">311</data>
<data key="weight">1.0</data>
<data key="att1">copresence</data>
</edge>
<edge source="5" target="77">
<data key="edgeid">312</data>
<data key="weight">1.0</data>
<data key="att1">copresence</data>
</edge>
<edge source="64" target="77">
<data key="edgeid">313</data>
<data key="weight">1.0</data>
<data key="att1">copresence</data>
</edge>
<edge source="29" target="77">
<data key="edgeid">314</data>
<data key="weight">1.0</data>
<data key="att1">copresence</data>
</edge>
<edge source="25" target="77">
<data key="edgeid">315</data>
<data key="weight">1.0</data>
<data key="att1">copresence</data>
</edge>
<edge source="35" target="77">
<data key="edgeid">316</data>
<data key="weight">1.0</data>
<data key="att1">copresence</data>
</edge>
<edge source="23" target="77">
<data key="edgeid">317</data>
<data key="weight">1.0</data>
<data key="att1">copresence</data>
</edge>
<edge source="77" target="86">
<data key="edgeid">318</data>
<data key="weight">1.0</data>
<data key="att1">copresence</data>
</edge>
<edge source="7" target="77">
<data key="edgeid">319</data>
<data key="weight">1.0</data>
<data key="att1">copresence</data>
</edge>
<edge source="15" target="40">
<data key="edgeid">320</data>
<data key="weight">1.0</data>
<data key="att1">copresence</data>
</edge>
<edge source="40" target="75">
<data key="edgeid">321</data>
<data key="weight">1.0</data>
<data key="att1">copresence</data>
</edge>
<edge source="13" target="42">
<data key="edgeid">322</data>
<data key="weight">1.0</data>
<data key="att1">copresence</data>
</edge>
<edge source="42" target="86">
<data key="edgeid">323</data>
<data key="weight">1.0</data>
<data key="att1">copresence</data>
</edge>
<edge source="45" target="51">
<data key="edgeid">324</data>
<data key="weight">1.0</data>
<data key="att1">copresence</data>
</edge>
<edge source="15" target="51">
<data key="edgeid">325</data>
<data key="weight">1.0</data>
<data key="att1">copresence</data>
</edge>
<edge source="37" target="51">
<data key="edgeid">326</data>
<data key="weight">1.0</data>
<data key="att1">copresence</data>
</edge>
<edge source="5" target="51">
<data key="edgeid">327</data>
<data key="weight">1.0</data>
<data key="att1">copresence</data>
</edge>
<edge source="51" target="64">
<data key="edgeid">328</data>
<data key="weight">1.0</data>
<data key="att1">copresence</data>
</edge>
<edge source="25" target="51">
<data key="edgeid">329</data>
<data key="weight">1.0</data>
<data key="att1">copresence</data>
</edge>
<edge source="51" target="65">
<data key="edgeid">330</data>
<data key="weight">1.0</data>
<data key="att1">copresence</data>
</edge>
<edge source="35" target="51">
<data key="edgeid">331</data>
<data key="weight">1.0</data>
<data key="att1">copresence</data>
</edge>
<edge source="51" target="136">
<data key="edgeid">332</data>
<data key="weight">1.0</data>
<data key="att1">copresence</data>
</edge>
<edge source="7" target="51">
<data key="edgeid">333</data>
<data key="weight">1.0</data>
<data key="att1">copresence</data>
</edge>
<edge source="51" target="75">
<data key="edgeid">334</data>
<data key="weight">1.0</data>
<data key="att1">copresence</data>
</edge>
<edge source="15" target="45">
<data key="edgeid">335</data>
<data key="weight">1.0</data>
<data key="att1">copresence</data>
</edge>
<edge source="45" target="97">
<data key="edgeid">336</data>
<data key="weight">1.0</data>
<data key="att1">copresence</data>
</edge>
<edge source="45" target="81">
<data key="edgeid">337</data>
<data key="weight">1.0</data>
<data key="att1">copresence</data>
</edge>
<edge source="37" target="45">
<data key="edgeid">338</data>
<data key="weight">1.0</data>
<data key="att1">copresence</data>
</edge>
<edge source="45" target="64">
<data key="edgeid">339</data>
<data key="weight">1.0</data>
<data key="att1">copresence</data>
</edge>
<edge source="25" target="45">
<data key="edgeid">340</data>
<data key="weight">1.0</data>
<data key="att1">copresence</data>
</edge>
<edge source="45" target="65">
<data key="edgeid">341</data>
<data key="weight">1.0</data>
<data key="att1">copresence</data>
</edge>
<edge source="45" target="75">
<data key="edgeid">342</data>
<data key="weight">1.0</data>
<data key="att1">copresence</data>
</edge>
<edge source="45" target="92">
<data key="edgeid">343</data>
<data key="weight">1.0</data>
<data key="att1">copresence</data>
</edge>
<edge source="38" target="108">
<data key="edgeid">344</data>
<data key="weight">1.0</data>
<data key="att1">copresence</data>
</edge>
<edge source="92" target="108">
<data key="edgeid">345</data>
<data key="weight">1.0</data>
<data key="att1">copresence</data>
</edge>
<edge source="25" target="44">
<data key="edgeid">346</data>
<data key="weight">1.0</data>
<data key="att1">copresence</data>
</edge>
<edge source="54" target="85">
<data key="edgeid">347</data>
<data key="weight">1.0</data>
<data key="att1">copresence</data>
</edge>
<edge source="5" target="85">
<data key="edgeid">348</data>
<data key="weight">1.0</data>
<data key="att1">copresence</data>
</edge>
<edge source="85" target="94">
<data key="edgeid">349</data>
<data key="weight">1.0</data>
<data key="att1">copresence</data>
</edge>
<edge source="24" target="85">
<data key="edgeid">350</data>
<data key="weight">1.0</data>
<data key="att1">copresence</data>
</edge>
<edge source="15" target="78">
<data key="edgeid">351</data>
<data key="weight">1.0</data>
<data key="att1">copresence</data>
</edge>
<edge source="15" target="81">
<data key="edgeid">352</data>
<data key="weight">1.0</data>
<data key="att1">copresence</data>
</edge>
<edge source="15" target="37">
<data key="edgeid">353</data>
<data key="weight">1.0</data>
<data key="att1">copresence</data>
</edge>
<edge source="5" target="15">
<data key="edgeid">354</data>
<data key="weight">1.0</data>
<data key="att1">copresence</data>
</edge>
<edge source="15" target="64">
<data key="edgeid">355</data>
<data key="weight">1.0</data>
<data key="att1">copresence</data>
</edge>
<edge source="15" target="29">
<data key="edgeid">356</data>
<data key="weight">1.0</data>
<data key="att1">copresence</data>
</edge>
<edge source="15" target="35">
<data key="edgeid">357</data>
<data key="weight">1.0</data>
<data key="att1">copresence</data>
</edge>
<edge source="15" target="41">
<data key="edgeid">358</data>
<data key="weight">1.0</data>
<data key="att1">copresence</data>
</edge>
<edge source="15" target="38">
<data key="edgeid">359</data>
<data key="weight">1.0</data>
<data key="att1">copresence</data>
</edge>
<edge source="15" target="86">
<data key="edgeid">360</data>
<data key="weight">1.0</data>
<data key="att1">copresence</data>
</edge>
<edge source="7" target="15">
<data key="edgeid">361</data>
<data key="weight">1.0</data>
<data key="att1">copresence</data>
</edge>
<edge source="15" target="75">
<data key="edgeid">362</data>
<data key="weight">1.0</data>
<data key="att1">copresence</data>
</edge>
<edge source="21" target="97">
<data key="edgeid">363</data>
<data key="weight">1.0</data>
<data key="att1">copresence</data>
</edge>
<edge source="21" target="25">
<data key="edgeid">364</data>
<data key="weight">1.0</data>
<data key="att1">copresence</data>
</edge>
<edge source="21" target="30">
<data key="edgeid">365</data>
<data key="weight">1.0</data>
<data key="att1">copresence</data>
</edge>
<edge source="21" target="38">
<data key="edgeid">366</data>
<data key="weight">1.0</data>
<data key="att1">copresence</data>
</edge>
<edge source="7" target="21">
<data key="edgeid">367</data>
<data key="weight">1.0</data>
<data key="att1">copresence</data>
</edge>
<edge source="21" target="75">
<data key="edgeid">368</data>
<data key="weight">1.0</data>
<data key="att1">copresence</data>
</edge>
<edge source="37" target="78">
<data key="edgeid">369</data>
<data key="weight">1.0</data>
<data key="att1">copresence</data>
</edge>
<edge source="92" target="97">
<data key="edgeid">370</data>
<data key="weight">1.0</data>
<data key="att1">copresence</data>
</edge>
<edge source="17" target="139">
<data key="edgeid">371</data>
<data key="weight">1.0</data>
<data key="att1">copresence</data>
</edge>
<edge source="62" target="70">
<data key="edgeid">372</data>
<data key="weight">1.0</data>
<data key="att1">copresence</data>
</edge>
<edge source="37" target="81">
<data key="edgeid">373</data>
<data key="weight">1.0</data>
<data key="att1">copresence</data>
</edge>
<edge source="5" target="81">
<data key="edgeid">374</data>
<data key="weight">1.0</data>
<data key="att1">copresence</data>
</edge>
<edge source="29" target="81">
<data key="edgeid">375</data>
<data key="weight">1.0</data>
<data key="att1">copresence</data>
</edge>
<edge source="20" target="81">
<data key="edgeid">376</data>
<data key="weight">1.0</data>
<data key="att1">copresence</data>
</edge>
<edge source="41" target="81">
<data key="edgeid">377</data>
<data key="weight">1.0</data>
<data key="att1">copresence</data>
</edge>
<edge source="13" target="66">
<data key="edgeid">378</data>
<data key="weight">1.0</data>
<data key="att1">copresence</data>
</edge>
<edge source="66" target="86">
<data key="edgeid">379</data>
<data key="weight">1.0</data>
<data key="att1">copresence</data>
</edge>
<edge source="5" target="37">
<data key="edgeid">380</data>
<data key="weight">1.0</data>
<data key="att1">copresence</data>
</edge>
<edge source="37" target="64">
<data key="edgeid">381</data>
<data key="weight">1.0</data>
<data key="att1">copresence</data>
</edge>
<edge source="29" target="37">
<data key="edgeid">382</data>
<data key="weight">1.0</data>
<data key="att1">copresence</data>
</edge>
<edge source="25" target="37">
<data key="edgeid">383</data>
<data key="weight">1.0</data>
<data key="att1">copresence</data>
</edge>
<edge source="37" target="65">
<data key="edgeid">384</data>
<data key="weight">1.0</data>
<data key="att1">copresence</data>
</edge>
<edge source="35" target="37">
<data key="edgeid">385</data>
<data key="weight">1.0</data>
<data key="att1">copresence</data>
</edge>
<edge source="37" target="41">
<data key="edgeid">386</data>
<data key="weight">1.0</data>
<data key="att1">copresence</data>
</edge>
<edge source="37" target="38">
<data key="edgeid">387</data>
<data key="weight">1.0</data>
<data key="att1">copresence</data>
</edge>
<edge source="37" target="136">
<data key="edgeid">388</data>
<data key="weight">1.0</data>
<data key="att1">copresence</data>
</edge>
<edge source="7" target="37">
<data key="edgeid">389</data>
<data key="weight">1.0</data>
<data key="att1">copresence</data>
</edge>
<edge source="37" target="75">
<data key="edgeid">390</data>
<data key="weight">1.0</data>
<data key="att1">copresence</data>
</edge>
<edge source="20" target="54">
<data key="edgeid">391</data>
<data key="weight">1.0</data>
<data key="att1">copresence</data>
</edge>
<edge source="27" target="101">
<data key="edgeid">392</data>
<data key="weight">1.0</data>
<data key="att1">copresence</data>
</edge>
<edge source="5" target="9">
<data key="edgeid">393</data>
<data key="weight">1.0</data>
<data key="att1">copresence</data>
</edge>
<edge source="41" target="64">
<data key="edgeid">394</data>
<data key="weight">1.0</data>
<data key="att1">copresence</data>
</edge>
<edge source="10" target="131">
<data key="edgeid">395</data>
<data key="weight">1.0</data>
<data key="att1">copresence</data>
</edge>
<edge source="25" target="56">
<data key="edgeid">396</data>
<data key="weight">1.0</data>
<data key="att1">copresence</data>
</edge>
<edge source="13" target="14">
<data key="edgeid">397</data>
<data key="weight">1.0</data>
<data key="att1">copresence</data>
</edge>
<edge source="25" target="29">
<data key="edgeid">398</data>
<data key="weight">1.0</data>
<data key="att1">copresence</data>
</edge>
<edge source="29" target="38">
<data key="edgeid">399</data>
<data key="weight">1.0</data>
<data key="att1">copresence</data>
</edge>
<edge source="7" target="29">
<data key="edgeid">400</data>
<data key="weight">1.0</data>
<data key="att1">copresence</data>
</edge>
<edge source="25" target="65">
<data key="edgeid">401</data>
<data key="weight">1.0</data>
<data key="att1">copresence</data>
</edge>
<edge source="25" target="35">
<data key="edgeid">402</data>
<data key="weight">1.0</data>
<data key="att1">copresence</data>
</edge>
<edge source="9" target="25">
<data key="edgeid">403</data>
<data key="weight">1.0</data>
<data key="att1">copresence</data>
</edge>
<edge source="25" target="83">
<data key="edgeid">404</data>
<data key="weight">1.0</data>
<data key="att1">copresence</data>
</edge>
<edge source="7" target="25">
<data key="edgeid">405</data>
<data key="weight">1.0</data>
<data key="att1">copresence</data>
</edge>
<edge source="19" target="30">
<data key="edgeid">406</data>
<data key="weight">1.0</data>
<data key="att1">copresence</data>
</edge>
<edge source="30" target="80">
<data key="edgeid">407</data>
<data key="weight">1.0</data>
<data key="att1">copresence</data>
</edge>
<edge source="38" target="65">
<data key="edgeid">408</data>
<data key="weight">1.0</data>
<data key="att1">copresence</data>
</edge>
<edge source="65" target="92">
<data key="edgeid">409</data>
<data key="weight">1.0</data>
<data key="att1">copresence</data>
</edge>
<edge source="13" target="23">
<data key="edgeid">410</data>
<data key="weight">1.0</data>
<data key="att1">copresence</data>
</edge>
<edge source="74" target="135">
<data key="edgeid">411</data>
<data key="weight">1.0</data>
<data key="att1">copresence</data>
</edge>
<edge source="41" target="101">
<data key="edgeid">412</data>
<data key="weight">1.0</data>
<data key="att1">copresence</data>
</edge>
<edge source="39" target="41">
<data key="edgeid">413</data>
<data key="weight">1.0</data>
<data key="att1">copresence</data>
</edge>
<edge source="7" target="38">
<data key="edgeid">414</data>
<data key="weight">1.0</data>
<data key="att1">copresence</data>
</edge>
<edge source="38" target="92">
<data key="edgeid">415</data>
<data key="weight">1.0</data>
<data key="att1">copresence</data>
</edge>
<edge source="39" target="101">
<data key="edgeid">416</data>
<data key="weight">1.0</data>
<data key="att1">copresence</data>
</edge>
<edge source="24" target="100">
<data key="edgeid">417</data>
<data key="weight">1.0</data>
<data key="att1">copresence</data>
</edge>
<edge source="13" target="86">
<data key="edgeid">418</data>
<data key="weight">1.0</data>
<data key="att1">copresence</data>
</edge>
<edge source="28" target="105">
<data key="edgeid">419</data>
<data key="weight">1.0</data>
<data key="att1">copresence</data>
</edge>
<edge source="63" target="105">
<data key="edgeid">420</data>
<data key="weight">1.0</data>
<data key="att1">copresence</data>
</edge>
<edge source="8" target="117">
<data key="edgeid">421</data>
<data key="weight">1.0</data>
<data key="att1">copresence</data>
</edge>
<edge source="1" target="2">
<data key="edgeid">422</data>
<data key="weight">1.0</data>
<data key="att1">copresence</data>
</edge>
<edge source="32" target="110">
<data key="edgeid">423</data>
<data key="weight">1.0</data>
<data key="att1">copresence</data>
</edge>
<edge source="58" target="66">
<data key="edgeid">424</data>
<data key="weight">1.0</data>
<data key="att1">copresence</data>
</edge>
<edge source="56" target="58">
<data key="edgeid">425</data>
<data key="weight">1.0</data>
<data key="att1">copresence</data>
</edge>
<edge source="28" target="43">
<data key="edgeid">426</data>
<data key="weight">1.0</data>
<data key="att1">copresence</data>
</edge>
<edge source="43" target="127">
<data key="edgeid">427</data>
<data key="weight">1.0</data>
<data key="att1">copresence</data>
</edge>
<edge source="11" target="43">
<data key="edgeid">428</data>
<data key="weight">1.0</data>
<data key="att1">copresence</data>
</edge>
<edge source="46" target="117">
<data key="edgeid">429</data>
<data key="weight">1.0</data>
<data key="att1">copresence</data>
</edge>
<edge source="28" target="63">
<data key="edgeid">430</data>
<data key="weight">1.0</data>
<data key="att1">copresence</data>
</edge>
<edge source="11" target="28">
<data key="edgeid">431</data>
<data key="weight">1.0</data>
<data key="att1">copresence</data>
</edge>
<edge source="32" target="36">
<data key="edgeid">432</data>
<data key="weight">1.0</data>
<data key="att1">copresence</data>
</edge>
<edge source="32" target="128">
<data key="edgeid">433</data>
<data key="weight">1.0</data>
<data key="att1">copresence</data>
</edge>
<edge source="61" target="134">
<data key="edgeid">434</data>
<data key="weight">1.0</data>
<data key="att1">copresence</data>
</edge>
<edge source="61" target="142">
<data key="edgeid">435</data>
<data key="weight">1.0</data>
<data key="att1">copresence</data>
</edge>
<edge source="10" target="61">
<data key="edgeid">436</data>
<data key="weight">1.0</data>
<data key="att1">copresence</data>
</edge>
<edge source="45" target="108">
<data key="edgeid">437</data>
<data key="weight">1.0</data>
<data key="att1">copresence</data>
</edge>
<edge source="4" target="11">
<data key="edgeid">438</data>
<data key="weight">1.0</data>
<data key="att1">copresence</data>
</edge>
<edge source="11" target="138">
<data key="edgeid">439</data>
<data key="weight">1.0</data>
<data key="att1">copresence</data>
</edge>
<edge source="27" target="38">
<data key="edgeid">440</data>
<data key="weight">1.0</data>
<data key="att1">copresence</data>
</edge>
<edge source="5" target="7">
<data key="edgeid">441</data>
<data key="weight">1.0</data>
<data key="att1">copresence</data>
</edge>
<edge source="131" target="134">
<data key="edgeid">442</data>
<data key="weight">1.0</data>
<data key="att1">copresence</data>
</edge>
<edge source="3" target="4">
<data key="edgeid">443</data>
<data key="weight">1.0</data>
<data key="att1">copresence</data>
</edge>
<edge source="4" target="10">
<data key="edgeid">444</data>
<data key="weight">1.0</data>
<data key="att1">copresence</data>
</edge>
<edge source="10" target="134">
<data key="edgeid">445</data>
<data key="weight">1.0</data>
<data key="att1">copresence</data>
</edge>
<edge source="10" target="140">
<data key="edgeid">446</data>
<data key="weight">1.0</data>
<data key="att1">copresence</data>
</edge>
<edge source="2" target="3">
<data key="edgeid">447</data>
<data key="weight">1.0</data>
<data key="att1">copresence</data>
</edge>
<edge source="12" target="113">
<data key="edgeid">448</data>
<data key="weight">1.0</data>
<data key="att1">copresence</data>
</edge>
<edge source="6" target="41">
<data key="edgeid">449</data>
<data key="weight">1.0</data>
<data key="att1">copresence</data>
</edge>
<edge source="57" target="92">
<data key="edgeid">450</data>
<data key="weight">1.0</data>
<data key="att1">copresence</data>
</edge>
<edge source="21" target="99">
<data key="edgeid">451</data>
<data key="weight">1.0</data>
<data key="att1">copresence</data>
</edge>
<edge source="25" target="99">
<data key="edgeid">452</data>
<data key="weight">1.0</data>
<data key="att1">copresence</data>
</edge>
<edge source="7" target="99">
<data key="edgeid">453</data>
<data key="weight">1.0</data>
<data key="att1">copresence</data>
</edge>
<edge source="13" target="72">
<data key="edgeid">454</data>
<data key="weight">1.0</data>
<data key="att1">copresence</data>
</edge>
<edge source="15" target="53">
<data key="edgeid">455</data>
<data key="weight">1.0</data>
<data key="att1">copresence</data>
</edge>
<edge source="34" target="126">
<data key="edgeid">456</data>
<data key="weight">1.0</data>
<data key="att1">copresence</data>
</edge>
<edge source="14" target="34">
<data key="edgeid">457</data>
<data key="weight">1.0</data>
<data key="att1">copresence</data>
</edge>
<edge source="81" target="94">
<data key="edgeid">458</data>
<data key="weight">1.0</data>
<data key="att1">copresence</data>
</edge>
<edge source="27" target="137">
<data key="edgeid">459</data>
<data key="weight">1.0</data>
<data key="att1">copresence</data>
</edge>
<edge source="26" target="41">
<data key="edgeid">460</data>
<data key="weight">1.0</data>
<data key="att1">copresence</data>
</edge>
<edge source="60" target="112">
<data key="edgeid">461</data>
<data key="weight">1.0</data>
<data key="att1">copresence</data>
</edge>
<edge source="16" target="60">
<data key="edgeid">462</data>
<data key="weight">1.0</data>
<data key="att1">copresence</data>
</edge>
<edge source="34" target="121">
<data key="edgeid">463</data>
<data key="weight">1.0</data>
<data key="att1">copresence</data>
</edge>
<edge source="5" target="29">
<data key="edgeid">464</data>
<data key="weight">1.0</data>
<data key="att1">copresence</data>
</edge>
<edge source="5" target="41">
<data key="edgeid">465</data>
<data key="weight">1.0</data>
<data key="att1">copresence</data>
</edge>
<edge source="23" target="24">
<data key="edgeid">466</data>
<data key="weight">1.0</data>
<data key="att1">copresence</data>
</edge>
<edge source="51" target="79">
<data key="edgeid">467</data>
<data key="weight">1.0</data>
<data key="att1">copresence</data>
</edge>
<edge source="41" target="49">
<data key="edgeid">468</data>
<data key="weight">1.0</data>
<data key="att1">copresence</data>
</edge>
<edge source="64" target="73">
<data key="edgeid">469</data>
<data key="weight">1.0</data>
<data key="att1">copresence</data>
</edge>
<edge source="41" target="102">
<data key="edgeid">470</data>
<data key="weight">1.0</data>
<data key="att1">copresence</data>
</edge>
<edge source="64" target="81">
<data key="edgeid">471</data>
<data key="weight">1.0</data>
<data key="att1">copresence</data>
</edge>
<edge source="42" target="53">
<data key="edgeid">472</data>
<data key="weight">1.0</data>
<data key="att1">copresence</data>
</edge>
<edge source="15" target="93">
<data key="edgeid">473</data>
<data key="weight">1.0</data>
<data key="att1">copresence</data>
</edge>
<edge source="31" target="97">
<data key="edgeid">474</data>
<data key="weight">1.0</data>
<data key="att1">copresence</data>
</edge>
<edge source="21" target="65">
<data key="edgeid">475</data>
<data key="weight">1.0</data>
<data key="att1">copresence</data>
</edge>
<edge source="98" target="106">
<data key="edgeid">476</data>
<data key="weight">1.0</data>
<data key="att1">copresence</data>
</edge>
<edge source="69" target="89">
<data key="edgeid">477</data>
<data key="weight">1.0</data>
<data key="att1">copresence</data>
</edge>
<edge source="41" target="69">
<data key="edgeid">478</data>
<data key="weight">1.0</data>
<data key="att1">copresence</data>
</edge>
<edge source="15" target="25">
<data key="edgeid">479</data>
<data key="weight">1.0</data>
<data key="att1">copresence</data>
</edge>
<edge source="8" target="76">
<data key="edgeid">480</data>
<data key="weight">1.0</data>
<data key="att1">copresence</data>
</edge>
<edge source="53" target="137">
<data key="edgeid">481</data>
<data key="weight">1.0</data>
<data key="att1">copresence</data>
</edge>
<edge source="42" target="44">
<data key="edgeid">482</data>
<data key="weight">1.0</data>
<data key="att1">copresence</data>
</edge>
<edge source="30" target="47">
<data key="edgeid">483</data>
<data key="weight">1.0</data>
<data key="att1">copresence</data>
</edge>
<edge source="27" target="111">
<data key="edgeid">484</data>
<data key="weight">1.0</data>
<data key="att1">copresence</data>
</edge>
<edge source="27" target="53">
<data key="edgeid">485</data>
<data key="weight">1.0</data>
<data key="att1">copresence</data>
</edge>
<edge source="13" target="15">
<data key="edgeid">486</data>
<data key="weight">1.0</data>
<data key="att1">copresence</data>
</edge>
<edge source="5" target="64">
<data key="edgeid">487</data>
<data key="weight">1.0</data>
<data key="att1">copresence</data>
</edge>
<edge source="90" target="98">
<data key="edgeid">488</data>
<data key="weight">1.0</data>
<data key="att1">copresence</data>
</edge>
<edge source="5" target="56">
<data key="edgeid">489</data>
<data key="weight">1.0</data>
<data key="att1">copresence</data>
</edge>
<edge source="5" target="35">
<data key="edgeid">490</data>
<data key="weight">1.0</data>
<data key="att1">copresence</data>
</edge>
<edge source="54" target="104">
<data key="edgeid">491</data>
<data key="weight">1.0</data>
<data key="att1">copresence</data>
</edge>
<edge source="13" target="67">
<data key="edgeid">492</data>
<data key="weight">1.0</data>
<data key="att1">copresence</data>
</edge>
<edge source="6" target="45">
<data key="edgeid">493</data>
<data key="weight">1.0</data>
<data key="att1">copresence</data>
</edge>
<edge source="23" target="66">
<data key="edgeid">494</data>
<data key="weight">1.0</data>
<data key="att1">copresence</data>
</edge>
<edge source="68" target="83">
<data key="edgeid">495</data>
<data key="weight">1.0</data>
<data key="att1">copresence</data>
</edge>
<edge source="35" target="53">
<data key="edgeid">496</data>
<data key="weight">1.0</data>
<data key="att1">copresence</data>
</edge>
<edge source="6" target="79">
<data key="edgeid">497</data>
<data key="weight">1.0</data>
<data key="att1">copresence</data>
</edge>
<edge source="67" target="86">
<data key="edgeid">498</data>
<data key="weight">1.0</data>
<data key="att1">copresence</data>
</edge>
<edge source="32" target="55">
<data key="edgeid">499</data>
<data key="weight">1.0</data>
<data key="att1">copresence</data>
</edge>
<edge source="82" target="107">
<data key="edgeid">500</data>
<data key="weight">1.0</data>
<data key="att1">copresence</data>
</edge>
<edge source="38" target="137">
<data key="edgeid">501</data>
<data key="weight">1.0</data>
<data key="att1">copresence</data>
</edge>
<edge source="8" target="39">
<data key="edgeid">502</data>
<data key="weight">1.0</data>
<data key="att1">copresence</data>
</edge>
<edge source="15" target="27">
<data key="edgeid">503</data>
<data key="weight">1.0</data>
<data key="att1">copresence</data>
</edge>
<edge source="15" target="65">
<data key="edgeid">504</data>
<data key="weight">1.0</data>
<data key="att1">copresence</data>
</edge>
<edge source="64" target="65">
<data key="edgeid">505</data>
<data key="weight">1.0</data>
<data key="att1">copresence</data>
</edge>
<edge source="69" target="102">
<data key="edgeid">506</data>
<data key="weight">1.0</data>
<data key="att1">copresence</data>
</edge>
<edge source="20" target="39">
<data key="edgeid">507</data>
<data key="weight">1.0</data>
<data key="att1">copresence</data>
</edge>
<edge source="48" target="68">
<data key="edgeid">508</data>
<data key="weight">1.0</data>
<data key="att1">copresence</data>
</edge>
<edge source="19" target="21">
<data key="edgeid">509</data>
<data key="weight">1.0</data>
<data key="att1">copresence</data>
</edge>
<edge source="40" target="79">
<data key="edgeid">510</data>
<data key="weight">1.0</data>
<data key="att1">copresence</data>
</edge>
<edge source="54" target="129">
<data key="edgeid">511</data>
<data key="weight">1.0</data>
<data key="att1">copresence</data>
</edge>
<edge source="61" target="131">
<data key="edgeid">512</data>
<data key="weight">1.0</data>
<data key="att1">copresence</data>
</edge>
<edge source="26" target="64">
<data key="edgeid">513</data>
<data key="weight">1.0</data>
<data key="att1">copresence</data>
</edge>
<edge source="30" target="99">
<data key="edgeid">514</data>
<data key="weight">1.0</data>
<data key="att1">copresence</data>
</edge>
<edge source="23" target="82">
<data key="edgeid">515</data>
<data key="weight">1.0</data>
<data key="att1">copresence</data>
</edge>
<edge source="27" target="65">
<data key="edgeid">516</data>
<data key="weight">1.0</data>
<data key="att1">copresence</data>
</edge>
<edge source="26" target="35">
<data key="edgeid">517</data>
<data key="weight">1.0</data>
<data key="att1">copresence</data>
</edge>
<edge source="48" target="135">
<data key="edgeid">518</data>
<data key="weight">1.0</data>
<data key="att1">copresence</data>
</edge>
<edge source="78" target="100">
<data key="edgeid">519</data>
<data key="weight">1.0</data>
<data key="att1">copresence</data>
</edge>
<edge source="53" target="92">
<data key="edgeid">520</data>
<data key="weight">1.0</data>
<data key="att1">copresence</data>
</edge>
<edge source="38" target="45">
<data key="edgeid">521</data>
<data key="weight">1.0</data>
<data key="att1">copresence</data>
</edge>
<edge source="41" target="73">
<data key="edgeid">522</data>
<data key="weight">1.0</data>
<data key="att1">copresence</data>
</edge>
<edge source="29" target="83">
<data key="edgeid">523</data>
<data key="weight">1.0</data>
<data key="att1">copresence</data>
</edge>
<edge source="20" target="41">
<data key="edgeid">524</data>
<data key="weight">1.0</data>
<data key="att1">copresence</data>
</edge>
<edge source="81" target="93">
<data key="edgeid">525</data>
<data key="weight">1.0</data>
<data key="att1">copresence</data>
</edge>
<edge source="18" target="30">
<data key="edgeid">526</data>
<data key="weight">1.0</data>
<data key="att1">copresence</data>
</edge>
<edge source="1" target="6">
<data key="edgeid">527</data>
<data key="weight">1.0</data>
<data key="att1">copresence</data>
</edge>
<edge source="69" target="111">
<data key="edgeid">528</data>
<data key="weight">1.0</data>
<data key="att1">copresence</data>
</edge>
<edge source="27" target="81">
<data key="edgeid">529</data>
<data key="weight">1.0</data>
<data key="att1">copresence</data>
</edge>
<edge source="33" target="76">
<data key="edgeid">530</data>
<data key="weight">1.0</data>
<data key="att1">copresence</data>
</edge>
<edge source="17" target="115">
<data key="edgeid">531</data>
<data key="weight">1.0</data>
<data key="att1">copresence</data>
</edge>
<edge source="63" target="123">
<data key="edgeid">532</data>
<data key="weight">1.0</data>
<data key="att1">copresence</data>
</edge>
<edge source="7" target="45">
<data key="edgeid">533</data>
<data key="weight">1.0</data>
<data key="att1">copresence</data>
</edge>
<edge source="30" target="74">
<data key="edgeid">534</data>
<data key="weight">1.0</data>
<data key="att1">copresence</data>
</edge>
<edge source="5" target="13">
<data key="edgeid">535</data>
<data key="weight">1.0</data>
<data key="att1">copresence</data>
</edge>
<edge source="10" target="124">
<data key="edgeid">536</data>
<data key="weight">1.0</data>
<data key="att1">copresence</data>
</edge>
<edge source="10" target="130">
<data key="edgeid">537</data>
<data key="weight">1.0</data>
<data key="att1">copresence</data>
</edge>
<edge source="59" target="125">
<data key="edgeid">538</data>
<data key="weight">1.0</data>
<data key="att1">copresence</data>
</edge>
<edge source="16" target="59">
<data key="edgeid">539</data>
<data key="weight">1.0</data>
<data key="att1">copresence</data>
</edge>
<edge source="19" target="62">
<data key="edgeid">540</data>
<data key="weight">1.0</data>
<data key="att1">copresence</data>
</edge>
</graph>
</graphml>
