# Supplementary material for: Watershed Urbanization Linked to Differences in Stream Bacterial Community Composition
Source: Front Microbiol. 2017 Aug 2;8:1452. doi: 10.3389/fmicb.2017.01452 (PMC5539594; doi:10.3389/fmicb.2017.01452)
Supplement: Supplementary file 3 [file DataSheet3.ZIP › urban_network.graphml]

<?xml version="1.0" encoding="UTF-8"?>
<graphml xmlns="http://graphml.graphdrawing.org/xmlns">
<key attr.name="label" attr.type="string" for="node" id="label"/>
<key attr.name="Edge Label" attr.type="string" for="edge" id="edgelabel"/>
<key attr.name="weight" attr.type="double" for="edge" id="weight"/>
<key attr.name="Edge Id" attr.type="string" for="edge" id="edgeid"/>
<key attr.name="r" attr.type="int" for="node" id="r"/>
<key attr.name="g" attr.type="int" for="node" id="g"/>
<key attr.name="b" attr.type="int" for="node" id="b"/>
<key attr.name="x" attr.type="float" for="node" id="x"/>
<key attr.name="y" attr.type="float" for="node" id="y"/>
<key attr.name="size" attr.type="float" for="node" id="size"/>
<key attr.name="urb_mean_log2" attr.type="float" for="node" id="att8"/>
<key attr.name="per_wc_urb" attr.type="float" for="node" id="att6"/>
<key attr.name="colz" attr.type="string" for="node" id="att4"/>
<key attr.name="BET" attr.type="float" for="node" id="att3"/>
<key attr.name="labels" attr.type="string" for="node" id="att1"/>
<key attr.name="urb_mean" attr.type="float" for="node" id="att7"/>
<key attr.name="DEG" attr.type="float" for="node" id="att2"/>
<key attr.name="toplabs" attr.type="string" for="node" id="att5"/>
<key attr.name="inttype" attr.type="string" for="edge" id="att1"/>
<graph edgedefault="undirected">
<node id="25">
<data key="label">41</data>
<data key="att8">7.5448627</data>
<data key="att6">17.531004</data>
<data key="att4">#3288BD</data>
<data key="att3">0.2671651</data>
<data key="att1">OTU-41</data>
<data key="att7">186.73685</data>
<data key="att2">17.0</data>
<data key="att5">OTU-41</data>
<data key="size">58.215363</data>
<data key="r">50</data>
<data key="g">136</data>
<data key="b">189</data>
<data key="x">-99.83195</data>
<data key="y">85.95274</data>
</node>
<node id="7">
<data key="label">178</data>
<data key="att8">5.744539</data>
<data key="att6">16.688482</data>
<data key="att4">#51361F</data>
<data key="att3">0.24647945</data>
<data key="att1">OTU-178</data>
<data key="att7">53.614037</data>
<data key="att2">9.0</data>
<data key="att5">OTU-178</data>
<data key="size">44.65717</data>
<data key="r">81</data>
<data key="g">54</data>
<data key="b">31</data>
<data key="x">-287.75488</data>
<data key="y">445.06058</data>
</node>
<node id="5">
<data key="label">146</data>
<data key="att8">5.5925007</data>
<data key="att6">23.778936</data>
<data key="att4">#F46D43</data>
<data key="att3">0.23274918</data>
<data key="att1">OTU-146</data>
<data key="att7">48.25146</data>
<data key="att2">12.0</data>
<data key="att5">OTU-146</data>
<data key="size">43.512173</data>
<data key="r">244</data>
<data key="g">109</data>
<data key="b">67</data>
<data key="x">47.11792</data>
<data key="y">-329.18762</data>
</node>
<node id="40">
<data key="label">63</data>
<data key="att8">7.9219975</data>
<data key="att6">36.914062</data>
<data key="att4">#5E4FA2</data>
<data key="att3">0.17020935</data>
<data key="att1">OTU-63</data>
<data key="att7">242.52632</data>
<data key="att2">6.0</data>
<data key="att5">OTU-63</data>
<data key="size">61.055557</data>
<data key="r">94</data>
<data key="g">79</data>
<data key="b">162</data>
<data key="x">-89.61331</data>
<data key="y">526.35846</data>
</node>
<node id="2">
<data key="label">105</data>
<data key="att8">6.146178</data>
<data key="att6">22.81397</data>
<data key="att4">#ABDDA4</data>
<data key="att3">0.1469439</data>
<data key="att1">OTU-105</data>
<data key="att7">70.82456</data>
<data key="att2">16.0</data>
<data key="att5">OTU-105</data>
<data key="size">47.6819</data>
<data key="r">171</data>
<data key="g">221</data>
<data key="b">164</data>
<data key="x">-132.40236</data>
<data key="y">-121.59092</data>
</node>
<node id="18">
<data key="label">297</data>
<data key="att8">5.304528</data>
<data key="att6">37.02279</data>
<data key="att4">#ABDDA4</data>
<data key="att3">0.09715339</data>
<data key="att1">OTU-297</data>
<data key="att7">39.52047</data>
<data key="att2">4.0</data>
<data key="att5">OTU-297</data>
<data key="size">41.34346</data>
<data key="r">171</data>
<data key="g">221</data>
<data key="b">164</data>
<data key="x">-147.8634</data>
<data key="y">-530.9347</data>
</node>
<node id="32">
<data key="label">48</data>
<data key="att8">6.0972314</data>
<data key="att6">15.606048</data>
<data key="att4">#9E0142</data>
<data key="att3">0.096851885</data>
<data key="att1">OTU-48</data>
<data key="att7">68.46199</data>
<data key="att2">9.0</data>
<data key="att5">OTU-48</data>
<data key="size">47.313286</data>
<data key="r">158</data>
<data key="g">1</data>
<data key="b">66</data>
<data key="x">-374.4985</data>
<data key="y">-223.69823</data>
</node>
<node id="47">
<data key="label">7806</data>
<data key="att8">4.447494</data>
<data key="att6">33.288662</data>
<data key="att4">#ABDDA4</data>
<data key="att3">0.08876727</data>
<data key="att1">OTU-7806</data>
<data key="att7">21.818714</data>
<data key="att2">8.0</data>
<data key="att5">OTU-7806</data>
<data key="size">34.88916</data>
<data key="r">171</data>
<data key="g">221</data>
<data key="b">164</data>
<data key="x">494.1697</data>
<data key="y">-127.98552</data>
</node>
<node id="1">
<data key="label">10</data>
<data key="att8">6.983027</data>
<data key="att6">15.768306</data>
<data key="att4">#F46D43</data>
<data key="att3">0.086655036</data>
<data key="att1">OTU-10</data>
<data key="att7">126.50292</data>
<data key="att2">11.0</data>
<data key="att5">OTU-10</data>
<data key="size">53.98419</data>
<data key="r">244</data>
<data key="g">109</data>
<data key="b">67</data>
<data key="x">-162.14153</data>
<data key="y">-321.60922</data>
</node>
<node id="20">
<data key="label">31</data>
<data key="att8">7.030264</data>
<data key="att6">31.487116</data>
<data key="att4">#F46D43</data>
<data key="att3">0.06627345</data>
<data key="att1">OTU-31</data>
<data key="att7">130.71346</data>
<data key="att2">6.0</data>
<data key="att5">OTU-31</data>
<data key="size">54.33993</data>
<data key="r">244</data>
<data key="g">109</data>
<data key="b">67</data>
<data key="x">472.07758</data>
<data key="y">281.38898</data>
</node>
<node id="10">
<data key="label">215</data>
<data key="att8">5.4615393</data>
<data key="att6">15.527538</data>
<data key="att4">#ABDDA4</data>
<data key="att3">0.058773253</data>
<data key="att1">OTU-215</data>
<data key="att7">44.064327</data>
<data key="att2">13.0</data>
<data key="att5">OTU-215</data>
<data key="size">42.52591</data>
<data key="r">171</data>
<data key="g">221</data>
<data key="b">164</data>
<data key="x">-100.32843</data>
<data key="y">304.3013</data>
</node>
<node id="16">
<data key="label">2741</data>
<data key="att8">5.1797347</data>
<data key="att6">40.222652</data>
<data key="att4">#5E4FA2</data>
<data key="att3">0.0585338</data>
<data key="att1">OTU-2741</data>
<data key="att7">36.245613</data>
<data key="att2">3.0</data>
<data key="att5">OTU-2741</data>
<data key="size">40.403645</data>
<data key="r">94</data>
<data key="g">79</data>
<data key="b">162</data>
<data key="x">312.6919</data>
<data key="y">427.56433</data>
</node>
<node id="8">
<data key="label">1851</data>
<data key="att8">5.2058005</data>
<data key="att6">37.078117</data>
<data key="att4">#5E4FA2</data>
<data key="att3">0.05763307</data>
<data key="att1">OTU-1851</data>
<data key="att7">36.906433</data>
<data key="att2">5.0</data>
<data key="att5">OTU-1851</data>
<data key="size">40.599945</data>
<data key="r">94</data>
<data key="g">79</data>
<data key="b">162</data>
<data key="x">521.4445</data>
<data key="y">76.85676</data>
</node>
<node id="30">
<data key="label">47067</data>
<data key="att8">4.6285896</data>
<data key="att6">27.234043</data>
<data key="att4">#ABDDA4</data>
<data key="att3">0.045594428</data>
<data key="att1">OTU-47067</data>
<data key="att7">24.736841</data>
<data key="att2">4.0</data>
<data key="att5">OTU-47067</data>
<data key="size">36.252987</data>
<data key="r">171</data>
<data key="g">221</data>
<data key="b">164</data>
<data key="x">-727.7333</data>
<data key="y">-179.2346</data>
</node>
<node id="43">
<data key="label">70205</data>
<data key="att8">6.6407313</data>
<data key="att6">12.922698</data>
<data key="att4">#FDAE61</data>
<data key="att3">0.04127389</data>
<data key="att1">OTU-70205</data>
<data key="att7">99.78362</data>
<data key="att2">6.0</data>
<data key="att5">OTU-70205</data>
<data key="size">51.406372</data>
<data key="r">253</data>
<data key="g">174</data>
<data key="b">97</data>
<data key="x">-686.8857</data>
<data key="y">256.99</data>
</node>
<node id="28">
<data key="label">429</data>
<data key="att8">5.384462</data>
<data key="att6">38.55523</data>
<data key="att4">#5E4FA2</data>
<data key="att3">0.040816326</data>
<data key="att1">OTU-429</data>
<data key="att7">41.77193</data>
<data key="att2">4.0</data>
<data key="att5">OTU-429</data>
<data key="size">41.94544</data>
<data key="r">94</data>
<data key="g">79</data>
<data key="b">162</data>
<data key="x">119.816086</data>
<data key="y">537.24316</data>
</node>
<node id="39">
<data key="label">5946</data>
<data key="att8">4.737282</data>
<data key="att6">48.34466</data>
<data key="att4">#ABDDA4</data>
<data key="att3">0.040816326</data>
<data key="att1">OTU-5946</data>
<data key="att7">26.672514</data>
<data key="att2">2.0</data>
<data key="att5">OTU-5946</data>
<data key="size">37.071545</data>
<data key="r">171</data>
<data key="g">221</data>
<data key="b">164</data>
<data key="x">-110.47788</data>
<data key="y">-735.35254</data>
</node>
<node id="9">
<data key="label">204</data>
<data key="att8">5.3872867</data>
<data key="att6">23.012436</data>
<data key="att4">#F46D43</data>
<data key="att3">0.033202484</data>
<data key="att1">OTU-204</data>
<data key="att7">41.8538</data>
<data key="att2">10.0</data>
<data key="att5">OTU-204</data>
<data key="size">41.966713</data>
<data key="r">244</data>
<data key="g">109</data>
<data key="b">67</data>
<data key="x">80.37705</data>
<data key="y">-107.88598</data>
</node>
<node id="15">
<data key="label">27234</data>
<data key="att8">7.0642624</data>
<data key="att6">34.411186</data>
<data key="att4">#5E4FA2</data>
<data key="att3">0.031514335</data>
<data key="att1">OTU-27234</data>
<data key="att7">133.83041</data>
<data key="att2">5.0</data>
<data key="att5">OTU-27234</data>
<data key="size">54.59597</data>
<data key="r">94</data>
<data key="g">79</data>
<data key="b">162</data>
<data key="x">415.12296</data>
<data key="y">605.5137</data>
</node>
<node id="36">
<data key="label">55365</data>
<data key="att8">6.6306343</data>
<data key="att6">22.62748</data>
<data key="att4">#ABDDA4</data>
<data key="att3">0.026331881</data>
<data key="att1">OTU-55365</data>
<data key="att7">99.08772</data>
<data key="att2">9.0</data>
<data key="att5">OTU-55365</data>
<data key="size">51.33033</data>
<data key="r">171</data>
<data key="g">221</data>
<data key="b">164</data>
<data key="x">-513.5893</data>
<data key="y">99.39771</data>
</node>
<node id="23">
<data key="label">393</data>
<data key="att8">5.0269036</data>
<data key="att6">25.02242</data>
<data key="att4">#5E4FA2</data>
<data key="att3">0.025388053</data>
<data key="att1">OTU-393</data>
<data key="att7">32.60234</data>
<data key="att2">6.0</data>
<data key="att5">OTU-393</data>
<data key="size">39.252678</data>
<data key="r">94</data>
<data key="g">79</data>
<data key="b">162</data>
<data key="x">249.40073</data>
<data key="y">-240.3044</data>
</node>
<node id="49">
<data key="label">86</data>
<data key="att8">5.5540504</data>
<data key="att6">43.241226</data>
<data key="att4">#ABDDA4</data>
<data key="att3">0.023959346</data>
<data key="att1">OTU-86</data>
<data key="att7">46.982456</data>
<data key="att2">4.0</data>
<data key="att5">OTU-86</data>
<data key="size">43.222607</data>
<data key="r">171</data>
<data key="g">221</data>
<data key="b">164</data>
<data key="x">264.881</data>
<data key="y">-464.87592</data>
</node>
<node id="44">
<data key="label">70662</data>
<data key="att8">6.1135287</data>
<data key="att6">18.319256</data>
<data key="att4">#ABDDA4</data>
<data key="att3">0.021589313</data>
<data key="att1">OTU-70662</data>
<data key="att7">69.23977</data>
<data key="att2">9.0</data>
<data key="att5">OTU-70662</data>
<data key="size">47.436024</data>
<data key="r">171</data>
<data key="g">221</data>
<data key="b">164</data>
<data key="x">-579.16956</data>
<data key="y">465.87082</data>
</node>
<node id="42">
<data key="label">66564</data>
<data key="att8">4.9136243</data>
<data key="att6">28.114086</data>
<data key="att4">#ABDDA4</data>
<data key="att3">0.015327329</data>
<data key="att1">OTU-66564</data>
<data key="att7">30.14035</data>
<data key="att2">4.0</data>
<data key="att5">OTU-66564</data>
<data key="size">38.399574</data>
<data key="r">171</data>
<data key="g">221</data>
<data key="b">164</data>
<data key="x">502.17114</data>
<data key="y">-536.6886</data>
</node>
<node id="27">
<data key="label">42154</data>
<data key="att8">4.8506894</data>
<data key="att6">19.517633</data>
<data key="att4">#F46D43</data>
<data key="att3">0.014659625</data>
<data key="att1">OTU-42154</data>
<data key="att7">28.853802</data>
<data key="att2">8.0</data>
<data key="att5">OTU-42154</data>
<data key="size">37.925613</data>
<data key="r">244</data>
<data key="g">109</data>
<data key="b">67</data>
<data key="x">299.49442</data>
<data key="y">-25.844877</data>
</node>
<node id="6">
<data key="label">17593</data>
<data key="att8">4.7296705</data>
<data key="att6">31.739035</data>
<data key="att4">#5E4FA2</data>
<data key="att3">0.013184659</data>
<data key="att1">OTU-17593</data>
<data key="att7">26.532164</data>
<data key="att2">3.0</data>
<data key="att5">OTU-17593</data>
<data key="size">37.01422</data>
<data key="r">94</data>
<data key="g">79</data>
<data key="b">162</data>
<data key="x">732.72375</data>
<data key="y">41.830177</data>
</node>
<node id="29">
<data key="label">43213</data>
<data key="att8">4.0714936</data>
<data key="att6">31.930435</data>
<data key="att4">#5E4FA2</data>
<data key="att3">0.010621059</data>
<data key="att1">OTU-43213</data>
<data key="att7">16.812866</data>
<data key="att2">3.0</data>
<data key="att5">OTU-43213</data>
<data key="size">32.05751</data>
<data key="r">94</data>
<data key="g">79</data>
<data key="b">162</data>
<data key="x">100.30154</data>
<data key="y">105.5075</data>
</node>
<node id="45">
<data key="label">70675</data>
<data key="att8">7.1213064</data>
<data key="att6">11.41633</data>
<data key="att4">#ABDDA4</data>
<data key="att3">0.00973503</data>
<data key="att1">OTU-70675</data>
<data key="att7">139.22807</data>
<data key="att2">7.0</data>
<data key="att5">OTU-70675</data>
<data key="size">55.025566</data>
<data key="r">171</data>
<data key="g">221</data>
<data key="b">164</data>
<data key="x">-293.78427</data>
<data key="y">206.50348</data>
</node>
<node id="46">
<data key="label">77</data>
<data key="att8">5.111822</data>
<data key="att6">24.809742</data>
<data key="att4">#5E4FA2</data>
<data key="att3">0.009650367</data>
<data key="att1">OTU-77</data>
<data key="att7">34.57895</data>
<data key="att2">4.0</data>
<data key="att5">OTU-77</data>
<data key="size">39.892197</data>
<data key="r">94</data>
<data key="g">79</data>
<data key="b">162</data>
<data key="x">439.69922</data>
<data key="y">-325.7261</data>
</node>
<node id="34">
<data key="label">523</data>
<data key="att8">5.094641</data>
<data key="att6">32.038338</data>
<data key="att4">#D3D3D3</data>
<data key="att3">0.006448413</data>
<data key="att1">OTU-523</data>
<data key="att7">34.16959</data>
<data key="att2">5.0</data>
<data key="att5">OTU-523</data>
<data key="size">39.76281</data>
<data key="r">211</data>
<data key="g">211</data>
<data key="b">211</data>
<data key="x">65.43295</data>
<data key="y">-538.0396</data>
</node>
<node id="48">
<data key="label">789</data>
<data key="att8">5.188784</data>
<data key="att6">45.165947</data>
<data key="att4">#ABDDA4</data>
<data key="att3">0.004077817</data>
<data key="att1">OTU-789</data>
<data key="att7">36.473682</data>
<data key="att2">2.0</data>
<data key="att5">OTU-789</data>
<data key="size">40.471794</data>
<data key="r">171</data>
<data key="g">221</data>
<data key="b">164</data>
<data key="x">693.59296</data>
<data key="y">256.62692</data>
</node>
<node id="33">
<data key="label">5</data>
<data key="att8">9.109686</data>
<data key="att6">21.902655</data>
<data key="att4">#FDAE61</data>
<data key="att3">0.003615597</data>
<data key="att1">OTU-5</data>
<data key="att7">552.44446</data>
<data key="att2">8.0</data>
<data key="att5">OTU-5</data>
<data key="size">70.0</data>
<data key="r">253</data>
<data key="g">174</data>
<data key="b">97</data>
<data key="x">-315.79068</data>
<data key="y">-9.462811</data>
</node>
<node id="21">
<data key="label">31894</data>
<data key="att8">6.345256</data>
<data key="att6">41.235706</data>
<data key="att4">#5E4FA2</data>
<data key="att3">0.0035370714</data>
<data key="att1">OTU-31894</data>
<data key="att7">81.30409</data>
<data key="att2">5.0</data>
<data key="att5">OTU-31894</data>
<data key="size">49.181152</data>
<data key="r">94</data>
<data key="g">79</data>
<data key="b">162</data>
<data key="x">-214.16634</data>
<data key="y">702.033</data>
</node>
<node id="12">
<data key="label">247</data>
<data key="att8">4.4319434</data>
<data key="att6">25.358982</data>
<data key="att4">#5E4FA2</data>
<data key="att3">0.0014961937</data>
<data key="att1">OTU-247</data>
<data key="att7">21.584795</data>
<data key="att2">3.0</data>
<data key="att5">OTU-247</data>
<data key="size">34.77205</data>
<data key="r">94</data>
<data key="g">79</data>
<data key="b">162</data>
<data key="x">646.91</data>
<data key="y">-361.80753</data>
</node>
<node id="41">
<data key="label">648</data>
<data key="att8">4.223296</data>
<data key="att6">36.349403</data>
<data key="att4">#ABDDA4</data>
<data key="att3">7.61457E-4</data>
<data key="att1">OTU-648</data>
<data key="att7">18.678362</data>
<data key="att2">3.0</data>
<data key="att5">OTU-648</data>
<data key="size">33.200733</data>
<data key="r">171</data>
<data key="g">221</data>
<data key="b">164</data>
<data key="x">-539.3897</data>
<data key="y">-109.63486</data>
</node>
<node id="3">
<data key="label">11</data>
<data key="att8">8.345723</data>
<data key="att6">45.86554</data>
<data key="att4">#ABDDA4</data>
<data key="att3">0.0</data>
<data key="att1">OTU-11</data>
<data key="att7">325.32162</data>
<data key="att2">1.0</data>
<data key="att5">OTU-11</data>
<data key="size">64.24661</data>
<data key="r">171</data>
<data key="g">221</data>
<data key="b">164</data>
<data key="x">582.5018</data>
<data key="y">460.6963</data>
</node>
<node id="4">
<data key="label">12554</data>
<data key="att8">6.5233784</data>
<data key="att6">15.448188</data>
<data key="att4">#ABDDA4</data>
<data key="att3">0.0</data>
<data key="att1">OTU-12554</data>
<data key="att7">91.988304</data>
<data key="att2">2.0</data>
<data key="att5">OTU-12554</data>
<data key="size">50.52259</data>
<data key="r">171</data>
<data key="g">221</data>
<data key="b">164</data>
<data key="x">-329.0631</data>
<data key="y">-659.85034</data>
</node>
<node id="11">
<data key="label">225</data>
<data key="att8">5.3374524</data>
<data key="att6">25.253109</data>
<data key="att4">#5E4FA2</data>
<data key="att3">0.0</data>
<data key="att1">OTU-225</data>
<data key="att7">40.432747</data>
<data key="att2">2.0</data>
<data key="att5">OTU-225</data>
<data key="size">41.59141</data>
<data key="r">94</data>
<data key="g">79</data>
<data key="b">162</data>
<data key="x">106.57292</data>
<data key="y">327.3448</data>
</node>
<node id="13">
<data key="label">262</data>
<data key="att8">5.655285</data>
<data key="att6">19.528893</data>
<data key="att4">#FDAE61</data>
<data key="att3">0.0</data>
<data key="att1">OTU-262</data>
<data key="att7">50.39766</data>
<data key="att2">5.0</data>
<data key="att5">OTU-262</data>
<data key="size">43.985</data>
<data key="r">253</data>
<data key="g">174</data>
<data key="b">97</data>
<data key="x">290.65216</data>
<data key="y">187.69307</data>
</node>
<node id="14">
<data key="label">26634</data>
<data key="att8">5.204657</data>
<data key="att6">30.39962</data>
<data key="att4">#ABDDA4</data>
<data key="att3">0.0</data>
<data key="att1">OTU-26634</data>
<data key="att7">36.877193</data>
<data key="att2">1.0</data>
<data key="att5">OTU-26634</data>
<data key="size">40.591335</data>
<data key="r">171</data>
<data key="g">221</data>
<data key="b">164</data>
<data key="x">711.97656</data>
<data key="y">-161.66537</data>
</node>
<node id="17">
<data key="label">28</data>
<data key="att8">8.007495</data>
<data key="att6">19.430052</data>
<data key="att4">#ABDDA4</data>
<data key="att3">0.0</data>
<data key="att1">OTU-28</data>
<data key="att7">257.33334</data>
<data key="att2">2.0</data>
<data key="att5">OTU-28</data>
<data key="size">61.69943</data>
<data key="r">171</data>
<data key="g">221</data>
<data key="b">164</data>
<data key="x">-612.1833</data>
<data key="y">-350.70956</data>
</node>
<node id="19">
<data key="label">29925</data>
<data key="att8">5.2782454</data>
<data key="att6">37.296566</data>
<data key="att4">#ABDDA4</data>
<data key="att3">0.0</data>
<data key="att1">OTU-29925</data>
<data key="att7">38.80702</data>
<data key="att2">1.0</data>
<data key="att5">OTU-29925</data>
<data key="size">41.145527</data>
<data key="r">171</data>
<data key="g">221</data>
<data key="b">164</data>
<data key="x">-735.17487</data>
<data key="y">45.601463</data>
</node>
<node id="22">
<data key="label">32248</data>
<data key="att8">6.261408</data>
<data key="att6">10.634243</data>
<data key="att4">#ABDDA4</data>
<data key="att3">0.0</data>
<data key="att1">OTU-32248</data>
<data key="att7">76.71345</data>
<data key="att2">3.0</data>
<data key="att5">OTU-32248</data>
<data key="size">48.549698</data>
<data key="r">171</data>
<data key="g">221</data>
<data key="b">164</data>
<data key="x">-467.35312</data>
<data key="y">312.3343</data>
</node>
<node id="24">
<data key="label">398</data>
<data key="att8">3.7982872</data>
<data key="att6">47.288776</data>
<data key="att4">#F46D43</data>
<data key="att3">0.0</data>
<data key="att1">OTU-398</data>
<data key="att7">13.912281</data>
<data key="att2">2.0</data>
<data key="att5">OTU-398</data>
<data key="size">30.0</data>
<data key="r">244</data>
<data key="g">109</data>
<data key="b">67</data>
<data key="x">323.0438</data>
<data key="y">-664.4637</data>
</node>
<node id="26">
<data key="label">41883</data>
<data key="att8">5.994717</data>
<data key="att6">58.354733</data>
<data key="att4">#FDAE61</data>
<data key="att3">0.0</data>
<data key="att1">OTU-41883</data>
<data key="att7">63.766083</data>
<data key="att2">1.0</data>
<data key="att5">OTU-41883</data>
<data key="size">46.541256</data>
<data key="r">253</data>
<data key="g">174</data>
<data key="b">97</data>
<data key="x">114.98366</data>
<data key="y">-734.11646</data>
</node>
<node id="31">
<data key="label">4726</data>
<data key="att8">4.624149</data>
<data key="att6">28.81195</data>
<data key="att4">#F46D43</data>
<data key="att3">0.0</data>
<data key="att1">OTU-4726</data>
<data key="att7">24.660818</data>
<data key="att2">2.0</data>
<data key="att5">OTU-4726</data>
<data key="size">36.219543</data>
<data key="r">244</data>
<data key="g">109</data>
<data key="b">67</data>
<data key="x">-523.1513</data>
<data key="y">-535.3088</data>
</node>
<node id="35">
<data key="label">54</data>
<data key="att8">7.4081993</data>
<data key="att6">45.641396</data>
<data key="att4">#ABDDA4</data>
<data key="att3">0.0</data>
<data key="att1">OTU-54</data>
<data key="att7">169.85965</data>
<data key="att2">2.0</data>
<data key="att5">OTU-54</data>
<data key="size">57.186153</data>
<data key="r">171</data>
<data key="g">221</data>
<data key="b">164</data>
<data key="x">-411.72546</data>
<data key="y">613.3849</data>
</node>
<node id="37">
<data key="label">56</data>
<data key="att8">6.218659</data>
<data key="att6">10.035336</data>
<data key="att4">#51361F</data>
<data key="att3">0.0</data>
<data key="att1">OTU-56</data>
<data key="att7">74.47369</data>
<data key="att2">3.0</data>
<data key="att5">OTU-56</data>
<data key="size">48.227753</data>
<data key="r">81</data>
<data key="g">54</data>
<data key="b">31</data>
<data key="x">-359.9616</data>
<data key="y">-424.84915</data>
</node>
<node id="38">
<data key="label">58520</data>
<data key="att8">5.8268085</data>
<data key="att6">46.363075</data>
<data key="att4">#5E4FA2</data>
<data key="att3">0.0</data>
<data key="att1">OTU-58520</data>
<data key="att7">56.760235</data>
<data key="att2">1.0</data>
<data key="att5">OTU-58520</data>
<data key="size">45.27674</data>
<data key="r">94</data>
<data key="g">79</data>
<data key="b">162</data>
<data key="x">0.57949066</data>
<data key="y">740.03326</data>
</node>
<node id="50">
<data key="label">9</data>
<data key="att8">7.8339996</data>
<data key="att6">45.509766</data>
<data key="att4">#5E4FA2</data>
<data key="att3">0.0</data>
<data key="att1">OTU-9</data>
<data key="att7">228.17545</data>
<data key="att2">3.0</data>
<data key="att5">OTU-9</data>
<data key="size">60.392838</data>
<data key="r">94</data>
<data key="g">79</data>
<data key="b">162</data>
<data key="x">226.29752</data>
<data key="y">708.7399</data>
</node>
<edge source="34" target="42">
<data key="edgeid">0</data>
<data key="weight">1.0</data>
<data key="att1">copresence</data>
</edge>
<edge source="28" target="38">
<data key="edgeid">1</data>
<data key="weight">1.0</data>
<data key="att1">copresence</data>
</edge>
<edge source="2" target="33">
<data key="edgeid">2</data>
<data key="weight">1.0</data>
<data key="att1">copresence</data>
</edge>
<edge source="19" target="30">
<data key="edgeid">3</data>
<data key="weight">1.0</data>
<data key="att1">copresence</data>
</edge>
<edge source="2" target="23">
<data key="edgeid">4</data>
<data key="weight">1.0</data>
<data key="att1">copresence</data>
</edge>
<edge source="32" target="37">
<data key="edgeid">5</data>
<data key="weight">1.0</data>
<data key="att1">copresence</data>
</edge>
<edge source="9" target="47">
<data key="edgeid">6</data>
<data key="weight">1.0</data>
<data key="att1">copresence</data>
</edge>
<edge source="25" target="46">
<data key="edgeid">7</data>
<data key="weight">1.0</data>
<data key="att1">copresence</data>
</edge>
<edge source="36" target="45">
<data key="edgeid">8</data>
<data key="weight">1.0</data>
<data key="att1">copresence</data>
</edge>
<edge source="2" target="10">
<data key="edgeid">9</data>
<data key="weight">1.0</data>
<data key="att1">copresence</data>
</edge>
<edge source="25" target="44">
<data key="edgeid">10</data>
<data key="weight">1.0</data>
<data key="att1">copresence</data>
</edge>
<edge source="26" target="39">
<data key="edgeid">11</data>
<data key="weight">1.0</data>
<data key="att1">copresence</data>
</edge>
<edge source="5" target="31">
<data key="edgeid">12</data>
<data key="weight">1.0</data>
<data key="att1">copresence</data>
</edge>
<edge source="2" target="5">
<data key="edgeid">13</data>
<data key="weight">1.0</data>
<data key="att1">copresence</data>
</edge>
<edge source="36" target="44">
<data key="edgeid">14</data>
<data key="weight">1.0</data>
<data key="att1">copresence</data>
</edge>
<edge source="25" target="32">
<data key="edgeid">15</data>
<data key="weight">1.0</data>
<data key="att1">copresence</data>
</edge>
<edge source="1" target="37">
<data key="edgeid">16</data>
<data key="weight">1.0</data>
<data key="att1">copresence</data>
</edge>
<edge source="22" target="44">
<data key="edgeid">17</data>
<data key="weight">1.0</data>
<data key="att1">copresence</data>
</edge>
<edge source="10" target="36">
<data key="edgeid">18</data>
<data key="weight">1.0</data>
<data key="att1">copresence</data>
</edge>
<edge source="13" target="33">
<data key="edgeid">19</data>
<data key="weight">1.0</data>
<data key="att1">copresence</data>
</edge>
<edge source="41" target="44">
<data key="edgeid">20</data>
<data key="weight">1.0</data>
<data key="att1">copresence</data>
</edge>
<edge source="7" target="22">
<data key="edgeid">21</data>
<data key="weight">1.0</data>
<data key="att1">copresence</data>
</edge>
<edge source="25" target="27">
<data key="edgeid">22</data>
<data key="weight">1.0</data>
<data key="att1">copresence</data>
</edge>
<edge source="2" target="9">
<data key="edgeid">23</data>
<data key="weight">1.0</data>
<data key="att1">copresence</data>
</edge>
<edge source="2" target="25">
<data key="edgeid">24</data>
<data key="weight">1.0</data>
<data key="att1">copresence</data>
</edge>
<edge source="30" target="32">
<data key="edgeid">25</data>
<data key="weight">1.0</data>
<data key="att1">copresence</data>
</edge>
<edge source="6" target="42">
<data key="edgeid">26</data>
<data key="weight">1.0</data>
<data key="att1">copresence</data>
</edge>
<edge source="12" target="23">
<data key="edgeid">27</data>
<data key="weight">1.0</data>
<data key="att1">copresence</data>
</edge>
<edge source="14" target="47">
<data key="edgeid">28</data>
<data key="weight">1.0</data>
<data key="att1">copresence</data>
</edge>
<edge source="1" target="5">
<data key="edgeid">29</data>
<data key="weight">1.0</data>
<data key="att1">copresence</data>
</edge>
<edge source="25" target="45">
<data key="edgeid">30</data>
<data key="weight">1.0</data>
<data key="att1">copresence</data>
</edge>
<edge source="21" target="40">
<data key="edgeid">31</data>
<data key="weight">1.0</data>
<data key="att1">copresence</data>
</edge>
<edge source="2" target="20">
<data key="edgeid">32</data>
<data key="weight">1.0</data>
<data key="att1">copresence</data>
</edge>
<edge source="1" target="25">
<data key="edgeid">33</data>
<data key="weight">1.0</data>
<data key="att1">copresence</data>
</edge>
<edge source="18" target="24">
<data key="edgeid">34</data>
<data key="weight">1.0</data>
<data key="att1">copresence</data>
</edge>
<edge source="2" target="43">
<data key="edgeid">35</data>
<data key="weight">1.0</data>
<data key="att1">copresence</data>
</edge>
<edge source="8" target="47">
<data key="edgeid">36</data>
<data key="weight">1.0</data>
<data key="att1">copresence</data>
</edge>
<edge source="15" target="40">
<data key="edgeid">37</data>
<data key="weight">1.0</data>
<data key="att1">copresence</data>
</edge>
<edge source="6" target="8">
<data key="edgeid">38</data>
<data key="weight">1.0</data>
<data key="att1">copresence</data>
</edge>
<edge source="20" target="27">
<data key="edgeid">39</data>
<data key="weight">1.0</data>
<data key="att1">copresence</data>
</edge>
<edge source="25" target="36">
<data key="edgeid">40</data>
<data key="weight">1.0</data>
<data key="att1">copresence</data>
</edge>
<edge source="17" target="32">
<data key="edgeid">41</data>
<data key="weight">1.0</data>
<data key="att1">copresence</data>
</edge>
<edge source="12" target="46">
<data key="edgeid">42</data>
<data key="weight">1.0</data>
<data key="att1">copresence</data>
</edge>
<edge source="2" target="41">
<data key="edgeid">43</data>
<data key="weight">1.0</data>
<data key="att1">copresence</data>
</edge>
<edge source="7" target="45">
<data key="edgeid">44</data>
<data key="weight">1.0</data>
<data key="att1">copresence</data>
</edge>
<edge source="6" target="47">
<data key="edgeid">45</data>
<data key="weight">1.0</data>
<data key="att1">copresence</data>
</edge>
<edge source="17" target="30">
<data key="edgeid">46</data>
<data key="weight">1.0</data>
<data key="att1">copresence</data>
</edge>
<edge source="10" target="25">
<data key="edgeid">47</data>
<data key="weight">1.0</data>
<data key="att1">copresence</data>
</edge>
<edge source="8" target="16">
<data key="edgeid">48</data>
<data key="weight">1.0</data>
<data key="att1">copresence</data>
</edge>
<edge source="5" target="23">
<data key="edgeid">49</data>
<data key="weight">1.0</data>
<data key="att1">copresence</data>
</edge>
<edge source="1" target="32">
<data key="edgeid">50</data>
<data key="weight">1.0</data>
<data key="att1">copresence</data>
</edge>
<edge source="15" target="50">
<data key="edgeid">51</data>
<data key="weight">1.0</data>
<data key="att1">copresence</data>
</edge>
<edge source="10" target="33">
<data key="edgeid">52</data>
<data key="weight">1.0</data>
<data key="att1">copresence</data>
</edge>
<edge source="7" target="44">
<data key="edgeid">53</data>
<data key="weight">1.0</data>
<data key="att1">copresence</data>
</edge>
<edge source="43" target="45">
<data key="edgeid">54</data>
<data key="weight">1.0</data>
<data key="att1">copresence</data>
</edge>
<edge source="30" target="43">
<data key="edgeid">55</data>
<data key="weight">1.0</data>
<data key="att1">copresence</data>
</edge>
<edge source="18" target="39">
<data key="edgeid">56</data>
<data key="weight">1.0</data>
<data key="att1">copresence</data>
</edge>
<edge source="27" target="33">
<data key="edgeid">57</data>
<data key="weight">1.0</data>
<data key="att1">copresence</data>
</edge>
<edge source="10" target="44">
<data key="edgeid">58</data>
<data key="weight">1.0</data>
<data key="att1">copresence</data>
</edge>
<edge source="1" target="9">
<data key="edgeid">59</data>
<data key="weight">1.0</data>
<data key="att1">copresence</data>
</edge>
<edge source="2" target="27">
<data key="edgeid">60</data>
<data key="weight">1.0</data>
<data key="att1">copresence</data>
</edge>
<edge source="42" target="49">
<data key="edgeid">61</data>
<data key="weight">1.0</data>
<data key="att1">copresence</data>
</edge>
<edge source="13" target="27">
<data key="edgeid">62</data>
<data key="weight">1.0</data>
<data key="att1">copresence</data>
</edge>
<edge source="9" target="33">
<data key="edgeid">63</data>
<data key="weight">1.0</data>
<data key="att1">copresence</data>
</edge>
<edge source="18" target="49">
<data key="edgeid">64</data>
<data key="weight">1.0</data>
<data key="att1">copresence</data>
</edge>
<edge source="11" target="25">
<data key="edgeid">65</data>
<data key="weight">1.0</data>
<data key="att1">copresence</data>
</edge>
<edge source="46" target="47">
<data key="edgeid">66</data>
<data key="weight">1.0</data>
<data key="att1">copresence</data>
</edge>
<edge source="15" target="16">
<data key="edgeid">67</data>
<data key="weight">1.0</data>
<data key="att1">copresence</data>
</edge>
<edge source="4" target="34">
<data key="edgeid">68</data>
<data key="weight">1.0</data>
<data key="att1">copresence</data>
</edge>
<edge source="1" target="47">
<data key="edgeid">69</data>
<data key="weight">1.0</data>
<data key="att1">copresence</data>
</edge>
<edge source="23" target="25">
<data key="edgeid">70</data>
<data key="weight">1.0</data>
<data key="att1">copresence</data>
</edge>
<edge source="7" target="36">
<data key="edgeid">71</data>
<data key="weight">1.0</data>
<data key="att1">copresence</data>
</edge>
<edge source="2" target="47">
<data key="edgeid">72</data>
<data key="weight">1.0</data>
<data key="att1">copresence</data>
</edge>
<edge source="5" target="9">
<data key="edgeid">73</data>
<data key="weight">1.0</data>
<data key="att1">copresence</data>
</edge>
<edge source="5" target="49">
<data key="edgeid">74</data>
<data key="weight">1.0</data>
<data key="att1">copresence</data>
</edge>
<edge source="15" target="28">
<data key="edgeid">75</data>
<data key="weight">1.0</data>
<data key="att1">copresence</data>
</edge>
<edge source="5" target="27">
<data key="edgeid">76</data>
<data key="weight">1.0</data>
<data key="att1">copresence</data>
</edge>
<edge source="21" target="35">
<data key="edgeid">77</data>
<data key="weight">1.0</data>
<data key="att1">copresence</data>
</edge>
<edge source="9" target="46">
<data key="edgeid">78</data>
<data key="weight">1.0</data>
<data key="att1">copresence</data>
</edge>
<edge source="10" target="20">
<data key="edgeid">79</data>
<data key="weight">1.0</data>
<data key="att1">copresence</data>
</edge>
<edge source="25" target="33">
<data key="edgeid">80</data>
<data key="weight">1.0</data>
<data key="att1">copresence</data>
</edge>
<edge source="10" target="43">
<data key="edgeid">81</data>
<data key="weight">1.0</data>
<data key="att1">copresence</data>
</edge>
<edge source="22" target="45">
<data key="edgeid">82</data>
<data key="weight">1.0</data>
<data key="att1">copresence</data>
</edge>
<edge source="9" target="10">
<data key="edgeid">83</data>
<data key="weight">1.0</data>
<data key="att1">copresence</data>
</edge>
<edge source="3" target="20">
<data key="edgeid">84</data>
<data key="weight">1.0</data>
<data key="att1">copresence</data>
</edge>
<edge source="21" target="28">
<data key="edgeid">85</data>
<data key="weight">1.0</data>
<data key="att1">copresence</data>
</edge>
<edge source="10" target="11">
<data key="edgeid">86</data>
<data key="weight">1.0</data>
<data key="att1">copresence</data>
</edge>
<edge source="10" target="13">
<data key="edgeid">87</data>
<data key="weight">1.0</data>
<data key="att1">copresence</data>
</edge>
<edge source="33" target="44">
<data key="edgeid">88</data>
<data key="weight">1.0</data>
<data key="att1">copresence</data>
</edge>
<edge source="8" target="29">
<data key="edgeid">89</data>
<data key="weight">1.0</data>
<data key="att1">copresence</data>
</edge>
<edge source="2" target="29">
<data key="edgeid">90</data>
<data key="weight">1.0</data>
<data key="att1">copresence</data>
</edge>
<edge source="29" target="32">
<data key="edgeid">91</data>
<data key="weight">1.0</data>
<data key="att1">copresence</data>
</edge>
<edge source="9" target="25">
<data key="edgeid">92</data>
<data key="weight">1.0</data>
<data key="att1">copresence</data>
</edge>
<edge source="12" target="47">
<data key="edgeid">93</data>
<data key="weight">1.0</data>
<data key="att1">copresence</data>
</edge>
<edge source="7" target="40">
<data key="edgeid">94</data>
<data key="weight">1.0</data>
<data key="att1">copresence</data>
</edge>
<edge source="2" target="36">
<data key="edgeid">95</data>
<data key="weight">1.0</data>
<data key="att1">copresence</data>
</edge>
<edge source="9" target="13">
<data key="edgeid">96</data>
<data key="weight">1.0</data>
<data key="att1">copresence</data>
</edge>
<edge source="40" target="50">
<data key="edgeid">97</data>
<data key="weight">1.0</data>
<data key="att1">copresence</data>
</edge>
<edge source="20" target="25">
<data key="edgeid">98</data>
<data key="weight">1.0</data>
<data key="att1">copresence</data>
</edge>
<edge source="1" target="34">
<data key="edgeid">99</data>
<data key="weight">1.0</data>
<data key="att1">copresence</data>
</edge>
<edge source="35" target="40">
<data key="edgeid">100</data>
<data key="weight">1.0</data>
<data key="att1">copresence</data>
</edge>
<edge source="1" target="4">
<data key="edgeid">101</data>
<data key="weight">1.0</data>
<data key="att1">copresence</data>
</edge>
<edge source="10" target="45">
<data key="edgeid">102</data>
<data key="weight">1.0</data>
<data key="att1">copresence</data>
</edge>
<edge source="28" target="40">
<data key="edgeid">103</data>
<data key="weight">1.0</data>
<data key="att1">copresence</data>
</edge>
<edge source="5" target="42">
<data key="edgeid">104</data>
<data key="weight">1.0</data>
<data key="att1">copresence</data>
</edge>
<edge source="1" target="23">
<data key="edgeid">105</data>
<data key="weight">1.0</data>
<data key="att1">copresence</data>
</edge>
<edge source="15" target="21">
<data key="edgeid">106</data>
<data key="weight">1.0</data>
<data key="att1">copresence</data>
</edge>
<edge source="7" target="16">
<data key="edgeid">107</data>
<data key="weight">1.0</data>
<data key="att1">copresence</data>
</edge>
<edge source="33" target="36">
<data key="edgeid">108</data>
<data key="weight">1.0</data>
<data key="att1">copresence</data>
</edge>
<edge source="23" target="34">
<data key="edgeid">109</data>
<data key="weight">1.0</data>
<data key="att1">copresence</data>
</edge>
<edge source="36" target="41">
<data key="edgeid">110</data>
<data key="weight">1.0</data>
<data key="att1">copresence</data>
</edge>
<edge source="2" target="37">
<data key="edgeid">111</data>
<data key="weight">1.0</data>
<data key="att1">copresence</data>
</edge>
<edge source="13" target="25">
<data key="edgeid">112</data>
<data key="weight">1.0</data>
<data key="att1">copresence</data>
</edge>
<edge source="10" target="27">
<data key="edgeid">113</data>
<data key="weight">1.0</data>
<data key="att1">copresence</data>
</edge>
<edge source="5" target="18">
<data key="edgeid">114</data>
<data key="weight">1.0</data>
<data key="att1">copresence</data>
</edge>
<edge source="20" target="48">
<data key="edgeid">115</data>
<data key="weight">1.0</data>
<data key="att1">copresence</data>
</edge>
<edge source="7" target="10">
<data key="edgeid">116</data>
<data key="weight">1.0</data>
<data key="att1">copresence</data>
</edge>
<edge source="44" target="45">
<data key="edgeid">117</data>
<data key="weight">1.0</data>
<data key="att1">copresence</data>
</edge>
<edge source="7" target="25">
<data key="edgeid">118</data>
<data key="weight">1.0</data>
<data key="att1">copresence</data>
</edge>
<edge source="43" target="44">
<data key="edgeid">119</data>
<data key="weight">1.0</data>
<data key="att1">copresence</data>
</edge>
<edge source="21" target="50">
<data key="edgeid">120</data>
<data key="weight">1.0</data>
<data key="att1">copresence</data>
</edge>
<edge source="7" target="43">
<data key="edgeid">121</data>
<data key="weight">1.0</data>
<data key="att1">copresence</data>
</edge>
<edge source="5" target="34">
<data key="edgeid">122</data>
<data key="weight">1.0</data>
<data key="att1">copresence</data>
</edge>
<edge source="24" target="49">
<data key="edgeid">123</data>
<data key="weight">1.0</data>
<data key="att1">copresence</data>
</edge>
<edge source="5" target="32">
<data key="edgeid">124</data>
<data key="weight">1.0</data>
<data key="att1">copresence</data>
</edge>
<edge source="8" target="48">
<data key="edgeid">125</data>
<data key="weight">1.0</data>
<data key="att1">copresence</data>
</edge>
<edge source="1" target="31">
<data key="edgeid">126</data>
<data key="weight">1.0</data>
<data key="att1">copresence</data>
</edge>
<edge source="32" target="36">
<data key="edgeid">127</data>
<data key="weight">1.0</data>
<data key="att1">copresence</data>
</edge>
<edge source="5" target="25">
<data key="edgeid">128</data>
<data key="weight">1.0</data>
<data key="att1">copresence</data>
</edge>
<edge source="1" target="2">
<data key="edgeid">129</data>
<data key="weight">1.0</data>
<data key="att1">copresence</data>
</edge>
<edge source="2" target="32">
<data key="edgeid">130</data>
<data key="weight">1.0</data>
<data key="att1">copresence</data>
</edge>
<edge source="9" target="27">
<data key="edgeid">131</data>
<data key="weight">1.0</data>
<data key="att1">copresence</data>
</edge>
</graph>
</graphml>
